# Supplementary material for: Deer antler reserve mesenchyme cells modified with miR-145 promote chondrogenesis in cartilage regeneration
Source: Front Vet Sci. 2024 Dec 24;11:1500969. doi: 10.3389/fvets.2024.1500969 (PMC11705092; doi:10.3389/fvets.2024.1500969)
Supplement: Supplementary File S1 — Source data of volcano plot of the differentially expressed miRNAs in the pairwise comparisons. [file Table_1.XLS]

## Sheet: CP_7 VS CP_0
Supplementary File 1 Source data of volcano plot of the differentially expressed miRNAs in the pairwise comparisons
		sRNA	CP_7_readcount	CP_0_readcount	log2FoldChange	pval	padj
		bta-let-7a-5p	22533.6	12727.2	0.824303	1.42e-10	8.73e-10
		bta-let-7b	13724.9	6568.91	1.06341	7.93e-30	1.04e-28
		bta-let-7c	2580.84	668.329	1.94874	4.99e-40	8.94e-39
		bta-let-7d	551.602	226.434	1.28265	2.48e-19	2.28e-18
		bta-let-7e	1393.71	1021.79	0.449679	0.000202081	0.000630343
		bta-let-7f	24974.6	18252.6	0.452479	0.00278921	0.0073514
		bta-let-7g	17801.8	9922.83	0.843394	1.08e-10	6.8e-10
		bta-let-7i	171365	126304	0.440187	0.00127839	0.00353377
		bta-miR-1	5385.25	1372.87	1.97229	1.76e-18	1.49e-17
		bta-miR-100	17107.5	66354.5	-1.95569	2.72e-199	9.25e-197
		bta-miR-101	852.694	3816.24	-2.16213	4.51e-132	7.67e-130
		bta-miR-103	1073.73	1730.66	-0.685859	3.02e-09	1.68e-08
		bta-miR-106b	58.2353	133.69	-1.19556	1.62e-06	6.8e-06
		bta-miR-1246	579.026	9.84476	5.8744	6.01e-73	1.86e-71
		bta-miR-1248	43.4573	2.0904	4.39044	3.22e-09	1.77e-08
		bta-miR-125a	919.239	712.305	0.370682	0.00285646	0.00747073
		bta-miR-125b	3338.15	5136.08	-0.621087	1.42e-21	1.46e-20
		bta-miR-126-3p	1205.64	129.633	3.21695	0.00343039	0.00876943
		bta-miR-1260b	25.5849	94.3876	-1.92202	1.32e-06	5.62e-06
		bta-miR-1271	142.925	500.741	-1.80676	1.95e-22	2.21e-21
		bta-miR-1296	1.4328	15.3899	-3.42784	0.00401085	0.0100394
		bta-miR-1307	152.651	401.023	-1.39656	8.62e-18	6.98e-17
		bta-miR-132	74.5312	130.863	-0.820112	0.000294491	0.00087067
		bta-miR-133a	334.255	74.8905	2.16067	1.85e-13	1.28e-12
		bta-miR-133b	30.8822	3.21395	3.25101	0.00177234	0.00478251
		bta-miR-1388-5p	7.39244	24.2811	-1.66388	0.00883502	0.0204347
		bta-miR-139	169.206	6.68323	4.6644	3.15e-07	1.45e-06
		bta-miR-140	10527.7	22985.6	-1.12665	1.44e-88	8.17e-87
		bta-miR-143	100641	351421	-1.80399	6.29e-38	1.07e-36
		bta-miR-1434-3p	18.9162	4.42797	2.0878	0.0113672	0.0259386
		bta-miR-145	2073.7	1351.01	0.619103	0.00555104	0.0134811
		bta-miR-147	81.0294	19.6749	2.03958	2.63e-07	1.22e-06
		bta-miR-148a	149778	42942.1	1.80238	1.14e-52	2.42e-51
		bta-miR-148d	267.497	99.2692	1.42463	1.09e-11	7.02e-11
		bta-miR-155	5861.02	1531.08	1.93693	1.06e-20	1.01e-19
		bta-miR-16a	100.942	31.4976	1.68783	3.49e-10	2.05e-09
		bta-miR-16b	712.146	1102.56	-0.62826	4.17e-07	1.87e-06
		bta-miR-17-3p	2.17641	14.9185	-2.90559	0.00562407	0.0135616
		bta-miR-17-5p	153.204	328.441	-1.10594	1.02e-11	6.67e-11
		bta-miR-181a	5184.19	1121.08	2.20959	6.41e-67	1.56e-65
		bta-miR-181b	1749.51	252.091	2.79609	6.94e-68	1.97e-66
		bta-miR-181d	152.021	40.2783	1.92143	4.48e-14	3.17e-13
		bta-miR-185	261.113	781.647	-1.57628	2.39e-22	2.62e-21
		bta-miR-186	1124.65	358.126	1.65245	2.4e-14	1.74e-13
		bta-miR-18a	7.97238	47.3458	-2.51462	5.4e-07	2.35e-06
		bta-miR-192	358.974	1150	-1.67583	1.23e-53	2.78e-52
		bta-miR-193a-5p	253.111	352.795	-0.483815	0.00662806	0.0156496
		bta-miR-193b	420.722	696.248	-0.729379	4.34e-10	2.5e-09
		bta-miR-195	66.4223	96.8038	-0.552055	0.0198785	0.0441745
		bta-miR-197	44.1634	89.8865	-1.02024	0.000247571	0.000744905
		bta-miR-199a-3p	24424.2	12106	1.01262	4.14e-41	8.28e-40
		bta-miR-199a-5p	5555.11	3959.69	0.489055	2.49e-06	1.01e-05
		bta-miR-199c	425.875	113.609	1.90419	2.15e-18	1.78e-17
		bta-miR-19b	29.4881	81.2488	-1.43048	0.00253562	0.00673524
		bta-miR-200a	0.985863	35.1884	-5.22233	1.02e-05	3.9e-05
		bta-miR-200b	1.22811	17.4209	-3.67428	0.000987029	0.00277347
		bta-miR-205	0.477599	9.1221	-4.14585	0.0057479	0.0137626
		bta-miR-20a	434.38	954.543	-1.13048	7.47e-09	3.85e-08
		bta-miR-21-5p	252572	1.47435e+06	-2.5453	1.95e-78	6.63e-77
		bta-miR-210	156.08	31.2533	2.32855	1.07e-20	1.01e-19
		bta-miR-214	250.14	417.784	-0.747072	4.71e-07	2.08e-06
		bta-miR-215	4.01513	28.8634	-2.91336	3.53e-05	0.000126342
		bta-miR-22-3p	2891.7	8330.78	-1.52641	4.29e-82	1.82e-80
		bta-miR-22-5p	413.036	285.578	0.53147	0.000460034	0.00132552
		bta-miR-221	10726.9	3163.96	1.76181	6.06e-81	2.29e-79
		bta-miR-222	2439.15	1250.78	0.964233	2.09e-08	1.06e-07
		bta-miR-224	302.164	186.525	0.700928	3.81e-05	0.000132095
		bta-miR-2284x	954.873	703.232	0.442981	0.000211697	0.00064844
		bta-miR-2285bp	22.7879	79.5323	-1.7984	6.66e-06	2.6e-05
		bta-miR-2285cl	10.9334	0.483771	4.55419	0.000706568	0.00200194
		bta-miR-2285l	194.451	86.8926	1.16962	5.13e-09	2.73e-08
		bta-miR-2332	16.8555	1.78264	3.22049	0.000454709	0.00132138
		bta-miR-2387	21.0788	68.6859	-1.69046	1.07e-05	4.06e-05
		bta-miR-23a	4380.82	6352.29	-0.537009	7.76e-10	4.4e-09
		bta-miR-23b-3p	2504.84	3653.59	-0.546179	1.01e-06	4.33e-06
		bta-miR-24	120.954	36.7667	1.73179	3.98e-07	1.81e-06
		bta-miR-24-3p	7488.64	15287.2	-1.0301	6.2e-21	6.2e-20
		bta-miR-2419-5p	70.6322	149.511	-1.0797	2.98e-06	1.19e-05
		bta-miR-2424	15.8049	0.967543	4.09202	8.43e-05	0.000286745
		bta-miR-25	696.758	1038.63	-0.576217	0.00106663	0.00297257
		bta-miR-26b	2375.22	1129.68	1.0734	2.18e-29	2.75e-28
		bta-miR-27a-5p	154.2	1440.59	-3.23617	7.53e-121	8.53e-119
		bta-miR-27b	56143.7	103816	-0.886896	2.26e-14	1.67e-13
		bta-miR-28	240.111	606.933	-1.34063	3.09e-22	3.29e-21
		bta-miR-2889	17.6026	1.84265	3.24919	0.000120991	0.000395548
		bta-miR-2904	181.251	115.193	0.645683	0.0169475	0.0381598
		bta-miR-296-3p	76.4481	152.681	-1.00193	0.000152435	0.000488943
		bta-miR-29a	4437.39	2469.32	0.845741	6.75e-31	9.56e-30
		bta-miR-29b	215.264	96.7608	1.15936	2.74e-10	1.64e-09
		bta-miR-29c	26.984	5.82813	2.24026	0.000228469	0.000693567
		bta-miR-29d-5p	31.2755	7.33887	2.10503	8.84e-05	0.000297421
		bta-miR-30b-5p	640.227	184.336	1.79983	1.91e-36	3.09e-35
		bta-miR-30e-5p	501.56	1577.34	-1.64957	3e-19	2.68e-18
		bta-miR-30f	51.6858	17.0077	1.6106	0.00339732	0.00875068
		bta-miR-3120	136.505	183.106	-0.421773	0.0220334	0.0486451
		bta-miR-320a	661.269	415.515	0.672325	0.000167769	0.00052816
		bta-miR-323	26.0529	4.38923	2.58017	0.00540302	0.013216
		bta-miR-328	138.982	32.8702	2.08162	3.19e-12	2.17e-11
		bta-miR-331-3p	14.8838	41.1082	-1.45536	0.00132731	0.00361028
		bta-miR-331-5p	61.1829	35.0388	0.81608	0.0142286	0.0322515
		bta-miR-339a	158.078	433.815	-1.45923	5.1e-19	4.45e-18
		bta-miR-339b	93.5424	205.162	-1.14291	1.1e-05	4.11e-05
		bta-miR-342	113.432	50.7857	1.16983	0.00710266	0.0166545
		bta-miR-3431	186.12	403.164	-1.10411	1.44e-10	8.73e-10
		bta-miR-34c	2.28565	85.4104	-5.19323	1.73e-06	7.19e-06
		bta-miR-3596	13724.5	6568.91	1.06337	7.74e-30	1.04e-28
		bta-miR-3600	2891.7	8330.78	-1.52641	4.29e-82	1.82e-80
		bta-miR-3604	24414.7	12101.4	1.01261	5.5e-41	1.04e-39
		bta-miR-365-5p	161.392	45.5442	1.82982	4.01e-09	2.16e-08
		bta-miR-374b	72.065	116.442	-0.680225	0.00401576	0.0100394
		bta-miR-378	1400.56	4276.81	-1.60826	5.64e-31	8.33e-30
		bta-miR-378c	125.524	228.49	-0.862197	0.000130344	0.000422067
		bta-miR-379	83.6769	234.012	-1.49421	3.43e-15	2.71e-14
		bta-miR-411a	39.8991	229.16	-2.52413	3.01e-26	3.52e-25
		bta-miR-411c-5p	15.5047	2.42172	2.65909	0.00423449	0.0105089
		bta-miR-423-3p	1398.64	830.923	0.753255	5.92e-09	3.1e-08
		bta-miR-423-5p	995.772	785.946	0.343774	0.0177482	0.0396999
		bta-miR-424-5p	17.8107	48.8314	-1.45067	0.00069991	0.00199974
		bta-miR-425-5p	284.519	167.085	0.772209	0.00812388	0.0189186
		bta-miR-4286	7.59023	35.911	-2.2533	3.67e-05	0.000130078
		bta-miR-449a	22.0646	63.9263	-1.51957	2.31e-05	8.34e-05
		bta-miR-450a	194.423	566.567	-1.54709	3.79e-31	5.86e-30
		bta-miR-450b	183.672	378.865	-1.03425	4.32e-06	1.71e-05
		bta-miR-452	110.692	291.779	-1.3979	3.79e-12	2.52e-11
		bta-miR-455-3p	148.046	58.42	1.34412	4.73e-08	2.36e-07
		bta-miR-497	23.0946	63.9815	-1.51327	0.000274816	0.000819627
		bta-miR-499	44.8115	8.42586	2.41619	3.74e-05	0.000131088
		bta-miR-503-5p	13.7956	49.3635	-1.82069	9.54e-05	0.00031801
		bta-miR-532	681.479	1966.68	-1.52708	1.71e-67	4.46e-66
		bta-miR-543	33.1928	0.927532	5.16566	0.000206301	0.000637658
		bta-miR-574	259.983	347.809	-0.419817	0.011256	0.0258583
		bta-miR-6119-5p	111.436	56.5147	0.986533	0.00220991	0.00591629
		bta-miR-6529a	171.822	71.188	1.2663	1.13e-07	5.42e-07
		bta-miR-6529b	171.822	71.188	1.2663	1.13e-07	5.42e-07
		bta-miR-656	10.2442	0.667369	3.89947	0.00130175	0.00356931
		bta-miR-660	252.716	484.412	-0.939716	8.57e-15	6.62e-14
		bta-miR-677	47.9803	11.2478	2.07821	2.23e-06	9.12e-06
		bta-miR-7	2787.39	1433.85	0.959414	0.00289218	0.00750641
		bta-miR-708	133.95	218.959	-0.720653	0.000158809	0.000504628
		bta-miR-7180	0.750513	11.9206	-3.74091	0.00650281	0.0154612
		bta-miR-744	22.9857	70.6741	-1.63448	1.36e-05	5.02e-05
		bta-miR-7857-3p	48.6527	15.1961	1.66671	1.81e-05	6.6e-05
		bta-miR-9-3p	23.5726	3.15738	2.89017	4.61e-05	0.00015837
		bta-miR-93	154.286	383.35	-1.30096	5.02e-08	2.47e-07
		bta-miR-98	493.401	295.855	0.737794	2.12e-07	1e-06
		bta-miR-99a-5p	14462.2	5548.26	1.38251	2.17e-94	1.85e-92
		bta-miR-99b	1970.84	3621.84	-0.876072	4.9e-29	5.95e-28
		novel_206	5.47859	20.4169	-1.94975	0.00365134	0.00926461
		novel_272	10.1419	0.251888	5.35034	0.0003583	0.00105019
		novel_342	144.99	0.503777	8.30451	1.47e-14	1.11e-13
		novel_357	11.858	1.08699	3.43231	0.00446693	0.0110055
		novel_37	1562.27	101.71	3.94128	1.01e-92	6.85e-91
		novel_420	24.7869	4.21322	2.56078	0.000118642	0.000391634
		novel_64	30.9546	79.9098	-1.35638	9.15e-06	3.54e-05

## Sheet: CP_14 VS CP_7
Supplementary File 1 Source data of volcano plot of the differentially expressed miRNAs in the pairwise comparisons
		sRNA	CP_14_readcount	CP_7_readcount	log2FoldChange	pval	padj
		bta-let-7a-5p	12457.4	23522.3	-0.917116	3.00861e-09	2.42026e-08
		bta-let-7b	5577.2	14315.3	-1.36013	1.91291e-28	4.61648e-27
		bta-let-7c	506.271	2689.15	-2.40857	1.70291e-42	5.60412e-41
		bta-let-7d	269.539	574.813	-1.0931	3.91779e-21	6.16626e-20
		bta-let-7e	1122.08	1454.23	-0.375814	0.00492911	0.0159316
		bta-let-7f	17293.9	26082.6	-0.592899	0.00139059	0.00508477
		bta-let-7g	7684.46	18582.5	-1.27403	1.58868e-14	1.69148e-13
		bta-let-7i	108993	178903	-0.71495	4.51601e-05	0.000236927
		bta-miR-1	3414.65	5627.38	-0.721143	0.00218236	0.00769837
		bta-miR-100	36890.1	17815.4	1.05012	3.02211e-49	1.094e-47
		bta-miR-101	4210.6	888.049	2.24409	2.848e-142	5.15489e-140
		bta-miR-1246	1258.34	601.085	1.06948	9.33012e-08	7.18618e-07
		bta-miR-1248	14.0924	45.3269	-1.69554	0.000203556	0.000921092
		bta-miR-126-3p	151.363	1233.95	-3.0269	0.00543524	0.0172593
		bta-miR-1271	421.688	148.817	1.49796	1.78382e-16	2.2267e-15
		bta-miR-1307	331.361	158.857	1.06156	4.79466e-11	4.23334e-10
		bta-miR-132	120.788	77.6139	0.643226	0.00219042	0.00769837
		bta-miR-133a	182.217	348.458	-0.938346	0.000771756	0.00300404
		bta-miR-139	15.1343	177.955	-3.55505	8.57464e-05	0.000419462
		bta-miR-140	20809.8	10966.5	0.924104	6.78953e-39	2.04818e-37
		bta-miR-142-5p	42.9864	9.27246	2.19084	0.00378169	0.0124452
		bta-miR-143	526424	104732	2.32954	2.06237e-96	1.86645e-94
		bta-miR-1434-3p	0.872516	19.8175	-4.49483	1.25474e-05	7.32604e-05
		bta-miR-145	1307.9	2168.09	-0.729773	0.00558924	0.0175939
		bta-miR-147	279.901	84.1457	1.74409	2.29168e-14	2.37025e-13
		bta-miR-148a	75466.6	156311	-1.05053	3.95228e-13	3.86682e-12
		bta-miR-148b	1009.24	594.656	0.760496	1.29372e-16	1.6726e-15
		bta-miR-148d	875.773	278.014	1.66254	6.57807e-22	1.08239e-20
		bta-miR-150	11.2647	1.18809	3.02203	0.0104211	0.0294721
		bta-miR-155	2261.28	6127.13	-1.43818	7.991e-07	5.25953e-06
		bta-miR-15b	79.339	115.917	-0.550499	0.00695826	0.0206535
		bta-miR-16b	1048.23	742.918	0.495226	0.00171528	0.00620932
		bta-miR-17-3p	11.1165	2.24811	2.43082	0.0183016	0.0498133
		bta-miR-181b	919.433	1826.78	-0.991254	9.66044e-07	6.24478e-06
		bta-miR-181d	28.9992	158.725	-2.46094	2.96157e-20	4.46703e-19
		bta-miR-182	68.6069	20.0153	1.81863	0.0112738	0.0313932
		bta-miR-1839	617.294	358.209	0.779619	1.6388e-07	1.18649e-06
		bta-miR-184	1613.2	338.575	2.24699	2.69848e-78	1.9537e-76
		bta-miR-185	398.866	272.564	0.54463	0.00338959	0.0113614
		bta-miR-186	606.218	1175.59	-0.956374	0.000105824	0.000510776
		bta-miR-18a	26.3916	8.33788	1.61522	0.0026707	0.00913576
		bta-miR-191	1277.81	859.431	0.569142	2.55005e-05	0.000139866
		bta-miR-192	1251.94	374.315	1.73707	3.39653e-54	1.36616e-52
		bta-miR-193b	594.829	438.289	0.442248	0.000464876	0.00193431
		bta-miR-199a-3p	22221.4	25439	-0.195168	0.0063037	0.0193385
		bta-miR-199a-5p	3116.16	5794.53	-0.895079	1.02418e-07	7.72403e-07
		bta-miR-199b	1968.82	3498.9	-0.82985	6.46695e-06	3.83776e-05
		bta-miR-199c	282.511	442.454	-0.643557	0.000426261	0.00179426
		bta-miR-200a	51.3	1.01737	5.70768	1.17554e-07	8.68463e-07
		bta-miR-200b	19.6339	1.29477	3.76319	0.000139687	0.000645744
		bta-miR-21-5p	1.03695e+06	263648	1.97565	1.6914e-24	3.22256e-23
		bta-miR-214	648.97	260.216	1.32519	7.98978e-25	1.60683e-23
		bta-miR-215	23.119	4.16422	2.53257	0.00024004	0.00105969
		bta-miR-22-3p	7988.55	3011.88	1.4068	1.91725e-62	8.67554e-61
		bta-miR-22-5p	287.449	429.943	-0.580323	2.38157e-06	1.48643e-05
		bta-miR-221	4711.68	11187.7	-1.24786	2.85627e-25	6.4623e-24
		bta-miR-222	1503.43	2546.4	-0.761223	4.18268e-06	2.56632e-05
		bta-miR-223	9.29725	0	5.08011	0.000598906	0.00245387
		bta-miR-2284x	762.86	995.352	-0.385481	0.00195564	0.00700934
		bta-miR-2285bp	47.9647	23.7922	1.00696	0.00893627	0.0254719
		bta-miR-2285l	459.445	202.966	1.17062	1.00667e-11	9.11033e-11
		bta-miR-2332	1.29021	17.5651	-3.73746	2.09612e-05	0.000118562
		bta-miR-2387	69.2893	21.976	1.63737	1.56973e-06	9.96918e-06
		bta-miR-23a	5532.17	4559.35	0.279421	0.00267511	0.00913576
		bta-miR-23b-5p	2.45191	24.5322	-3.32694	2.81722e-07	1.99967e-06
		bta-miR-24	52.4197	126.519	-1.28453	8.41125e-05	0.000417106
		bta-miR-24-3p	15458	7789.22	0.989192	1.83827e-19	2.66181e-18
		bta-miR-2419-5p	146.412	73.6606	0.989167	3.58517e-05	0.000190858
		bta-miR-2424	3.52091	16.505	-2.23934	0.00109162	0.00407388
		bta-miR-2478	72.4786	225.006	-1.62959	6.62654e-07	4.44224e-06
		bta-miR-25	984.202	725.649	0.438647	2.92115e-05	0.000157829
		bta-miR-26b	1987.53	2476.94	-0.318509	0.00696056	0.0206535
		bta-miR-27a-3p	9777.18	13006	-0.411516	0.0033557	0.0113529
		bta-miR-27a-5p	420.55	160.547	1.39756	1.66294e-18	2.22957e-17
		bta-miR-28	547.008	249.889	1.13122	4.56569e-15	5.00842e-14
		bta-miR-2889	46.044	18.3238	1.34464	0.00761828	0.0222405
		bta-miR-2904	99.5475	188.173	-0.911107	0.000324696	0.00139929
		bta-miR-29a	2699.08	4623.44	-0.776752	8.00549e-16	9.34835e-15
		bta-miR-29b	146.315	224.49	-0.619021	0.00501898	0.0160785
		bta-miR-30b-5p	325.433	668.002	-1.03896	1.98094e-09	1.66767e-08
		bta-miR-30c	189.064	312.314	-0.727286	0.000678992	0.00267169
		bta-miR-30f	19.4115	54.0609	-1.49387	0.000139466	0.000645744
		bta-miR-3120	219.802	142.216	0.622104	0.000109526	0.000521688
		bta-miR-323	5.27337	27.3795	-2.39443	0.00654927	0.019757
		bta-miR-328	92.3092	144.718	-0.648769	0.00237154	0.0082548
		bta-miR-331-5p	21.9302	63.9282	-1.54915	1.40297e-05	8.06151e-05
		bta-miR-3431	512.75	194.169	1.38901	3.69188e-16	4.45487e-15
		bta-miR-345-5p	0.645107	7.48178	-3.49708	0.00427541	0.0139432
		bta-miR-34c	170.164	2.40688	6.11753	1.16718e-18	1.62507e-17
		bta-miR-3596	5577.2	14314.9	-1.36009	1.88498e-28	4.61648e-27
		bta-miR-3600	7988.55	3011.88	1.4068	1.91725e-62	8.67554e-61
		bta-miR-3604	22217.9	25429.1	-0.194829	0.00646293	0.0196603
		bta-miR-363	20.0936	0.396029	5.23062	7.48989e-05	0.000376575
		bta-miR-365-3p	122.626	262.628	-1.10274	0.000823587	0.00317168
		bta-miR-365-5p	57.7515	168.77	-1.54958	5.24706e-06	3.16573e-05
		bta-miR-375	10.0536	1.00542	3.34057	0.0106844	0.0299826
		bta-miR-378d	11.601	1.24268	3.48901	0.00590106	0.018258
		bta-miR-379	176.018	87.0596	1.02086	6.62085e-07	4.44224e-06
		bta-miR-381	6.61685	45.6076	-2.77829	0.0145748	0.0402755
		bta-miR-411a	153.605	41.5237	1.88622	3.86639e-15	4.37385e-14
		bta-miR-411c-5p	2.25542	16.2225	-2.86034	0.000640596	0.00257662
		bta-miR-423-3p	784.732	1459.55	-0.897044	3.13753e-09	2.4691e-08
		bta-miR-424-5p	59.1205	18.5705	1.66482	5.49294e-05	0.000284064
		bta-miR-425-5p	174.525	297.69	-0.772876	0.0177737	0.0487431
		bta-miR-433	0.626583	19.3403	-4.91602	0.00817225	0.0235723
		bta-miR-450a	498.769	202.528	1.30198	1.16286e-22	2.00455e-21
		bta-miR-450b	341.227	192.047	0.821208	0.000893829	0.00337048
		bta-miR-451	4155.7	11.9969	8.3173	2.277e-139	2.74758e-137
		bta-miR-452	281.659	115.296	1.2847	4.07026e-14	4.09287e-13
		bta-miR-455-3p	97.7149	154.443	-0.666411	0.00113742	0.00420149
		bta-miR-486	5142.39	71.4872	6.16258	6.45768e-12	5.99405e-11
		bta-miR-494	2.75226	19.7561	-2.83297	0.000648107	0.00257819
		bta-miR-499	5.23625	46.7174	-3.17878	6.495e-07	4.44224e-06
		bta-miR-503-5p	85.9643	14.4063	2.55452	1.24052e-12	1.18176e-11
		bta-miR-504	21.7485	4.5722	2.28644	0.000874808	0.00333348
		bta-miR-532	1670.1	710.026	1.23192	4.00312e-31	1.11472e-29
		bta-miR-543	1.72651	34.7306	-4.3135	6.28318e-05	0.000320354
		bta-miR-6119-5p	41.363	116.481	-1.4953	0.000263083	0.00114742
		bta-miR-652	33.6645	9.05395	1.86466	0.000239936	0.00105969
		bta-miR-656	2.19365	10.6406	-2.25248	0.00579639	0.0180887
		bta-miR-660	355.429	263.265	0.433663	0.0034363	0.0114123
		bta-miR-677	12.5376	49.7906	-1.99065	2.23643e-05	0.000124552
		bta-miR-7	1007.3	2919	-1.53504	0.000392241	0.00167049
		bta-miR-708	189.138	139.309	0.450956	0.00820474	0.0235723
		bta-miR-7857-5p	195.965	65.0813	1.57083	9.7354e-11	8.39099e-10
		bta-miR-9-3p	9.22935	24.615	-1.41059	0.00744181	0.0219019
		bta-miR-98	279.378	514.127	-0.878722	2.503e-09	2.05929e-08
		bta-miR-99a-5p	3392.7	15074.5	-2.15181	3.5453e-168	1.2834e-165
		bta-miR-99b	4194.21	2054.57	1.02812	4.48229e-25	9.54465e-24
		novel_272	0.202686	10.5339	-5.45103	0.000140922	0.000645744
		novel_303	13.1445	0.502712	4.61649	0.000603301	0.00245387
		novel_342	1.27169	151.547	-6.84633	2.43427e-23	4.40603e-22
		novel_37	173.186	1631.31	-3.23596	6.56264e-65	3.95946e-63

## Sheet: CP_14 VS CC
Supplementary File 1 Source data of volcano plot of the differentially expressed miRNAs in the pairwise comparisons
		sRNA	CP_14_readcount	CC_readcount	log2FoldChange	pval	padj
		bta-let-7a-3p	88.8869	150.13	-0.751407	0.00105081	0.00310136
		bta-let-7a-5p	25511	31601.7	-0.308811	3.77281e-05	0.000144454
		bta-let-7b	11416.4	15288.2	-0.421169	4.82572e-09	2.67774e-08
		bta-let-7c	1035.28	1972.87	-0.928919	3.21568e-17	3.17828e-16
		bta-let-7d	552.307	713.17	-0.368824	0.00035612	0.00109675
		bta-let-7e	2298.49	2792.32	-0.280555	0.000154168	0.000507919
		bta-let-7f	35395.8	56912.8	-0.685115	7.56021e-13	5.1824e-12
		bta-let-7g	15727.7	27901.5	-0.826904	3.43181e-17	3.31482e-16
		bta-miR-1	6990.52	4916.95	0.507917	4.39591e-09	2.49101e-08
		bta-miR-100	75564.3	160823	-1.08968	4.54495e-55	2.14623e-53
		bta-miR-103	2248.38	2784.67	-0.307878	0.00138468	0.00400334
		bta-miR-106b	135.182	347.049	-1.35955	6.72653e-17	6.35283e-16
		bta-miR-107	231.201	356.581	-0.628871	0.000103316	0.000362887
		bta-miR-10a	111.432	72.5433	0.616418	0.0068207	0.0166598
		bta-miR-10b	130.541	208.243	-0.668071	0.0073211	0.0176788
		bta-miR-12028	4.16596	0	4.98436	0.0109052	0.0254656
		bta-miR-12034	5.13893	0.24837	4.32475	0.0220824	0.0453383
		bta-miR-122	114.09	33.8314	1.75114	7.9533e-09	4.22519e-08
		bta-miR-1224	4.46126	0.221475	4.13174	0.0183871	0.039269
		bta-miR-1246	2580.32	7.62027	8.40698	5.20309e-194	1.10566e-191
		bta-miR-1248	28.7777	3.30743	3.11154	3.21488e-06	1.46917e-05
		bta-miR-125a	1459.67	2208.27	-0.596108	4.76727e-05	0.000179755
		bta-miR-125b	7187.72	13245.3	-0.881709	7.42839e-36	1.8571e-34
		bta-miR-126-3p	310.519	229.687	0.432161	0.00718821	0.0174571
		bta-miR-127	269.246	82.8488	1.69761	7.66051e-21	1.08524e-19
		bta-miR-1271	862.968	1664.33	-0.947944	2.04863e-25	3.22469e-24
		bta-miR-129	398.505	172.413	1.2066	2.51844e-16	2.32682e-15
		bta-miR-1296	9.75997	41.5897	-2.11041	1.39853e-05	5.77064e-05
		bta-miR-1298	11.8904	2.39464	2.31568	0.0118887	0.0268891
		bta-miR-1307	678.234	1044.04	-0.622447	5.26872e-10	3.24522e-09
		bta-miR-130b	20.8132	8.51873	1.27955	0.0225647	0.0461057
		bta-miR-132	247.324	92.5598	1.4159	5.68265e-15	4.83025e-14
		bta-miR-133a	372.2	255.734	0.543129	0.000289417	0.000911127
		bta-miR-133b	31.0206	7.40717	2.06871	5.16679e-05	0.000192622
		bta-miR-1343-3p	56.1583	30.9058	0.863355	0.0118945	0.0268891
		bta-miR-135a	13.3357	3.59285	1.90628	0.01148	0.0262312
		bta-miR-135b	8.29959	1.43643	2.53183	0.0236043	0.0477706
		bta-miR-138	0	9.32181	-5.21012	0.000560159	0.00167653
		bta-miR-139	30.9409	6.9457	2.16601	3.186e-05	0.000125375
		bta-miR-140	42627.5	72786.2	-0.771853	9.24805e-25	1.40372e-23
		bta-miR-142-5p	88.1918	36.7486	1.26127	1.35763e-05	5.6568e-05
		bta-miR-143	1.07933e+06	306019	1.81845	3.97333e-59	3.37733e-57
		bta-miR-1434-3p	1.7797	20.0573	-3.47057	0.000230256	0.000732768
		bta-miR-146b	21.0445	42.7344	-1.01204	0.0198586	0.0417816
		bta-miR-147	573.844	112.002	2.35372	1.36254e-50	5.79079e-49
		bta-miR-148a	154551	221702	-0.520526	3.29908e-12	2.15709e-11
		bta-miR-148b	2068.9	1455.2	0.507476	3.0186e-08	1.56452e-07
		bta-miR-148c	5710.95	4304	0.407772	1.72929e-05	6.99949e-05
		bta-miR-148d	1797.14	398.366	2.17209	5.31899e-43	1.88381e-41
		bta-miR-151-3p	11928.5	9368.93	0.348333	7.91421e-05	0.000287187
		bta-miR-152	5710.95	4303.78	0.407846	1.71489e-05	6.99949e-05
		bta-miR-153	7.0387	0.44295	3.91479	0.00968958	0.0228782
		bta-miR-16a	167.996	54.2861	1.62952	5.54583e-10	3.36711e-09
		bta-miR-17-5p	352.861	1095.61	-1.63096	2.86769e-18	3.20728e-17
		bta-miR-181a	9651.27	4627.5	1.06072	8.52186e-26	1.393e-24
		bta-miR-181b	1879.63	716.096	1.39328	1.62476e-26	2.7621e-25
		bta-miR-182	140.377	73.6814	0.926751	3.63673e-05	0.000141799
		bta-miR-1839	1264.24	632.441	0.99999	3.18705e-19	4.10453e-18
		bta-miR-184	3303.64	77.3529	5.41598	0	0
		bta-miR-185	815.766	1701.35	-1.05979	2.56787e-27	4.54727e-26
		bta-miR-186	1240.76	1001.8	0.310001	0.0204659	0.0424293
		bta-miR-18a	54.0126	176.799	-1.70392	2.41882e-13	1.83571e-12
		bta-miR-190a	1.22117	9.54925	-2.86092	0.0200085	0.0418896
		bta-miR-191b	11.6911	1.17969	3.29412	0.00115176	0.00335274
		bta-miR-193b	1217.82	1531.47	-0.329815	0.000673628	0.00200204
		bta-miR-195	154.426	256.103	-0.724403	0.000141749	0.000478121
		bta-miR-197	143.777	228.535	-0.671197	6.22388e-05	0.00022803
		bta-miR-199a-3p	45520.6	20352	1.1613	4.37093e-57	2.95625e-55
		bta-miR-199a-5p	6375.52	20307.7	-1.67113	2.98894e-39	8.46866e-38
		bta-miR-199b	4025.01	3065.76	0.393225	0.00329192	0.00863622
		bta-miR-199c	579.294	178.936	1.69229	1.83857e-29	3.72091e-28
		bta-miR-19a	11.221	50.8923	-2.171	2.5645e-06	1.21101e-05
		bta-miR-19b	162.84	730.923	-2.16359	1.28759e-05	5.41806e-05
		bta-miR-200a	105.214	56.0005	0.908647	0.000223891	0.000731952
		bta-miR-200b	40.174	20.9887	0.936672	0.0217418	0.0448556
		bta-miR-204	367.778	482.29	-0.388902	0.0058826	0.0146205
		bta-miR-206	103.268	25.0304	2.04117	0.000351799	0.00109135
		bta-miR-20a	881.961	3847.59	-2.12337	2.82701e-31	6.32358e-30
		bta-miR-21-3p	75.177	140.412	-0.906739	0.000229345	0.000732768
		bta-miR-21-5p	2.12031e+06	5.36554e+06	-1.33945	1.56583e-23	2.29476e-22
		bta-miR-210	435.138	25.6809	4.076	1.8067e-77	2.55949e-75
		bta-miR-212	24.7556	10.2077	1.27435	0.0136981	0.0303214
		bta-miR-218	192.825	434.485	-1.17504	1.42925e-15	1.26549e-14
		bta-miR-22-3p	16361.8	14311.4	0.193206	0.00281047	0.00755982
		bta-miR-221	9643.3	4086.76	1.23874	2.07464e-64	2.20431e-62
		bta-miR-2284x	1562.71	1845.24	-0.238811	0.0128273	0.0285424
		bta-miR-2285au	9.1294	0.488366	4.25135	0.0027685	0.00754238
		bta-miR-2285av	48.4489	18.1735	1.40666	0.00050091	0.00150983
		bta-miR-2285bc	9.48104	45.5469	-2.25996	2.91593e-06	1.36183e-05
		bta-miR-2285bf	4.13363	0	4.9759	0.0125045	0.0279705
		bta-miR-2285bp	98.3363	20.0197	2.30241	6.02262e-13	4.19609e-12
		bta-miR-2285cl	14.4761	0.709841	4.3393	0.000150748	0.000504473
		bta-miR-2285f	58.4178	100.82	-0.785025	0.00323802	0.00854756
		bta-miR-2285l	940.922	320.389	1.55501	3.7359e-40	1.13411e-38
		bta-miR-2285o	48.9197	22.6791	1.10133	0.00421294	0.0108515
		bta-miR-2285u	63.7795	35.4985	0.839255	0.0195104	0.0412534
		bta-miR-23b-3p	6308.11	7589.5	-0.26709	0.00394705	0.0102286
		bta-miR-23b-5p	5.0595	23.0606	-2.2003	0.00111956	0.00328148
		bta-miR-24-3p	31681.8	27170.5	0.221552	0.00614763	0.0151715
		bta-miR-25	2016.24	2540.45	-0.334216	0.000151938	0.000504482
		bta-miR-26a	19181.3	30983.9	-0.691717	3.83897e-18	4.09426e-17
		bta-miR-26b	4071.71	2409.06	0.757511	1.61624e-18	1.85649e-17
		bta-miR-26c	19181.3	30982.5	-0.691648	3.85342e-18	4.09426e-17
		bta-miR-27a-3p	20053.5	6194.24	1.69473	2.24212e-41	7.33001e-40
		bta-miR-27a-5p	861.569	1793.68	-1.05758	1.47436e-31	3.48112e-30
		bta-miR-27b	118375	160990	-0.44362	4.50057e-06	1.9719e-05
		bta-miR-2887	191.371	1.65372	6.84681	4.75975e-31	1.01145e-29
		bta-miR-2889	94.114	0	9.48305	1.79399e-14	1.49499e-13
		bta-miR-2890	16.1841	0	6.93837	3.00174e-06	1.38667e-05
		bta-miR-2898	1347.31	740.536	0.862363	5.54029e-05	0.00020475
		bta-miR-2904	204.037	3.83525	5.74304	6.06008e-39	1.60971e-37
		bta-miR-296-3p	194.158	357.864	-0.886781	3.24136e-07	1.60184e-06
		bta-miR-29a	5524.07	4752.11	0.217422	0.00737462	0.0177074
		bta-miR-29b	299.535	224.808	0.417646	0.0194509	0.0412534
		bta-miR-29c	54.8189	19.8481	1.4614	0.000109014	0.000376743
		bta-miR-29d-3p	4.09391	0	4.96385	0.008724	0.0207134
		bta-miR-30a-5p	5122.75	7123.87	-0.475384	0.00201418	0.00570685
		bta-miR-30b-5p	665.948	339.618	0.973358	2.10013e-13	1.65288e-12
		bta-miR-30c	387.415	744.292	-0.939642	5.25362e-13	3.78439e-12
		bta-miR-30d	5146.51	11749.9	-1.19063	1.74608e-15	1.51446e-14
		bta-miR-30e-5p	1567.49	6676.35	-2.08958	1.22063e-28	2.25552e-27
		bta-miR-31	8.79439	0	6.06217	9.46809e-05	0.000338146
		bta-miR-3120	450.348	653.339	-0.537611	2.21541e-06	1.05792e-05
		bta-miR-320a	1230.58	1578.67	-0.358415	0.00617571	0.0151715
		bta-miR-323	10.7339	2.33248	2.18276	0.0203724	0.0424293
		bta-miR-324	25.8493	4.51401	2.51881	3.08108e-05	0.00012242
		bta-miR-328	189.018	86.4868	1.12328	1.23636e-07	6.25539e-07
		bta-miR-331-3p	36.8295	100.44	-1.44806	5.72476e-07	2.79658e-06
		bta-miR-339a	320.743	718.278	-1.16557	5.53834e-19	6.92293e-18
		bta-miR-342	127.325	435.366	-1.76579	1.77326e-11	1.12483e-10
		bta-miR-34a	1219.37	951.251	0.35922	0.00039821	0.00120885
		bta-miR-34c	349.765	181.478	0.945964	8.35418e-08	4.27774e-07
		bta-miR-3533	26.9581	0.709841	5.2413	1.34356e-07	6.71779e-07
		bta-miR-3578	26.9183	8.45898	1.6633	0.00229098	0.00632252
		bta-miR-3596	11416.4	15287.8	-0.421127	4.85143e-09	2.67774e-08
		bta-miR-3600	16361.8	14311.4	0.193206	0.00281047	0.00755982
		bta-miR-3604	45513.5	20335.9	1.16222	4.86913e-57	2.95625e-55
		bta-miR-362-5p	21.4839	104.159	-2.26582	2.52071e-09	1.48792e-08
		bta-miR-363	41.4339	18.2835	1.17988	0.00502979	0.0127395
		bta-miR-365-3p	250.926	808.284	-1.68271	3.55889e-20	4.87913e-19
		bta-miR-365-5p	118.288	251.431	-1.08095	4.77718e-06	2.07174e-05
		bta-miR-374a	174.813	398.129	-1.18429	5.64454e-13	3.99822e-12
		bta-miR-374b	223.536	590.987	-1.3986	5.89586e-19	7.15926e-18
		bta-miR-374c	30.2619	9.22857	1.70764	0.000397808	0.00120885
		bta-miR-375	20.7328	3.12719	2.73431	0.000103026	0.000362887
		bta-miR-378c	353.376	142.794	1.30449	6.05466e-09	3.29901e-08
		bta-miR-378d	23.7343	3.26202	2.85536	0.000229878	0.000732768
		bta-miR-379	360.972	143.297	1.32981	4.55709e-16	4.12078e-15
		bta-miR-382	28.267	10.425	1.43659	0.00287197	0.00767664
		bta-miR-409b	30.5498	13.7133	1.15232	0.0167241	0.036386
		bta-miR-411a	315.054	204.677	0.622003	3.08211e-05	0.00012242
		bta-miR-423-3p	1605.76	2408.94	-0.585179	7.57946e-07	3.66054e-06
		bta-miR-423-5p	2570.92	1839.86	0.482387	1.56518e-09	9.36902e-09
		bta-miR-424-3p	52.4001	18.4078	1.51423	0.000231037	0.000732768
		bta-miR-425-5p	356.886	601.147	-0.748435	9.34911e-06	4.01351e-05
		bta-miR-450a	1021.3	833.885	0.292035	0.00526287	0.013235
		bta-miR-450b	699.111	860.215	-0.297566	0.0156464	0.0344545
		bta-miR-451	8511.85	4535.81	0.908019	2.74978e-14	2.24741e-13
		bta-miR-452	576.682	1119.74	-0.955867	5.54171e-20	7.36008e-19
		bta-miR-454	31.0618	89.9845	-1.51903	0.0102605	0.0240923
		bta-miR-455-5p	990.571	2312.79	-1.22183	4.5943e-29	8.87536e-28
		bta-miR-484	115.573	247.311	-1.10093	7.2035e-09	3.8753e-08
		bta-miR-486	10536.6	5704.71	0.885098	1.20781e-12	8.14795e-12
		bta-miR-497	63.2937	131.742	-1.05857	3.62151e-06	1.63738e-05
		bta-miR-500	16.6479	56.4937	-1.75534	3.74702e-05	0.000144454
		bta-miR-502a	21.5229	5.90261	1.86055	0.00214216	0.0059896
		bta-miR-503-5p	176.384	56.5427	1.63786	1.30386e-13	1.04555e-12
		bta-miR-504	44.5311	3.10448	3.84491	1.47568e-11	9.50246e-11
		bta-miR-532	3420.25	4035.54	-0.238286	0.00216978	0.00602716
		bta-miR-574	641.572	1041.91	-0.698247	2.56955e-12	1.70634e-11
		bta-miR-6119-5p	84.3009	340.334	-2.00216	2.20784e-13	1.70606e-12
		bta-miR-6123	14.9559	34.0166	-1.18362	0.0113512	0.0262188
		bta-miR-652	68.9831	40.6234	0.757005	0.0124109	0.0279081
		bta-miR-6529a	317.813	126.016	1.33246	3.53872e-13	2.59303e-12
		bta-miR-6529b	317.813	125.524	1.33808	3.51432e-13	2.59303e-12
		bta-miR-656	4.46126	0.221475	4.13174	0.0183871	0.039269
		bta-miR-660	727.866	1179.59	-0.694749	3.43067e-09	1.99731e-08
		bta-miR-671	8.83477	29.5815	-1.72076	0.00176645	0.00503853
		bta-miR-7	2052.62	9494.95	-2.20948	4.01703e-06	1.79709e-05
		bta-miR-744	72.8288	142.133	-0.972397	7.97366e-05	0.000287187
		bta-miR-7857-5p	401.459	153.158	1.38802	9.53123e-19	1.12521e-17
		bta-miR-7859	4.80392	17.5297	-1.9011	0.0231762	0.0471286
		bta-miR-9-3p	18.89	5.72897	1.72804	0.00800819	0.0191207
		bta-miR-9-5p	729.559	410.481	0.831249	3.01919e-11	1.88699e-10
		bta-miR-92a	3116.11	3846.79	-0.304367	0.00232896	0.00638586
		bta-miR-92b	29.1211	63.3895	-1.13281	0.00143348	0.0041164
		bta-miR-93	356.006	1762.82	-2.30429	1.25337e-56	6.65853e-55
		bta-miR-98	572.254	1167.27	-1.02599	5.62389e-18	5.69084e-17
		bta-miR-99a-5p	6951.32	13757.5	-0.984883	4.70933e-44	1.81951e-42
		novel_276	4.09391	19.7926	-2.27552	0.00207254	0.00583332
		novel_300	10.1753	0	6.27298	4.77936e-05	0.000179755
		novel_303	26.9978	0	7.68338	4.27195e-09	2.45348e-08
		novel_305	7.30999	0	5.79906	0.000340344	0.00106357
		novel_316	4.52499	0	5.1095	0.00503007	0.0127395
		novel_348	4.74085	0	5.18389	0.0167804	0.036386
		novel_349	5.3548	0	5.35577	0.00352902	0.00920144
		novel_351	4.74085	0	5.18389	0.0167804	0.036386
		novel_357	23.8618	9.12723	1.39575	0.0114574	0.0262312
		novel_360	6.4245	0	5.62309	0.00503585	0.0127395
		novel_37	354.481	125.051	1.50666	4.5369e-18	4.70288e-17
		novel_375	10.3192	1.8483	2.4668	0.0113342	0.0262188
		novel_377	4.66881	0	5.16477	0.0174043	0.0375473
		novel_38	7.13517	45.8992	-2.63493	0.00012177	0.00041495
		novel_403	13.5586	0	6.68471	4.39769e-06	1.94689e-05
		novel_405	4.63674	0	5.13817	0.00543366	0.0135842
		novel_420	25.6088	0	7.60352	1.43943e-08	7.55257e-08
		novel_421	11.4759	0	6.44819	1.08091e-05	4.59385e-05
		novel_434	5.25136	0	5.33267	0.00295447	0.00784781
		novel_64	99.7391	181.192	-0.869142	0.000109034	0.000376743
		novel_74	25.7616	65.1253	-1.33326	0.000122044	0.00041495
