# Supplementary material for: Deer antler reserve mesenchyme cells modified with miR-145 promote chondrogenesis in cartilage regeneration
Source: Front Vet Sci. 2024 Dec 24;11:1500969. doi: 10.3389/fvets.2024.1500969 (PMC11705092; doi:10.3389/fvets.2024.1500969)
Supplement: Supplementary File S2 — Source data of venn diagram of differentially expressed miRNAs in the pairwise comparisons. [file Table_2.XLS]

## Sheet: sheet1
Supplementary File 2 Source data of venn diagram of differentially expressed miRNAs in the pairwise comparisons
		CP_7vsCP_0_CP_14vsCP_7_CCvsCP_14_a_6_all	CP_7vsCP_0-no-CP_14vsCP_7-no-CCvsCP_14-yes	CP_7vsCP_0-no-CP_14vsCP_7-yes-CCvsCP_14-no	CP_7vsCP_0-no-CP_14vsCP_7-yes-CCvsCP_14-yes	CP_7vsCP_0-yes-CP_14vsCP_7-no-CCvsCP_14-no	CP_7vsCP_0-yes-CP_14vsCP_7-no-CCvsCP_14-yes	CP_7vsCP_0-yes-CP_14vsCP_7-yes-CCvsCP_14-no	CP_7vsCP_0-yes-CP_14vsCP_7-yes-CCvsCP_14-yes
		bta-let-7a-5p	bta-let-7a-3p	bta-miR-150	bta-miR-142-5p	bta-miR-1260b	bta-miR-103	bta-let-7i	bta-let-7a-5p
		bta-let-7b	bta-miR-107	bta-miR-15b	bta-miR-148b	bta-miR-1388-5p	bta-miR-106b	bta-miR-101	bta-let-7b
		bta-let-7c	bta-miR-10a	bta-miR-191	bta-miR-182	bta-miR-193a-5p	bta-miR-125a	bta-miR-155	bta-let-7c
		bta-let-7d	bta-miR-10b	bta-miR-223	bta-miR-1839	bta-miR-205	bta-miR-125b	bta-miR-16b	bta-let-7d
		bta-let-7e	bta-miR-12028	bta-miR-2478	bta-miR-184	bta-miR-224	bta-miR-1296	bta-miR-17-3p	bta-let-7e
		bta-let-7f	bta-miR-12034	bta-miR-345-5p	bta-miR-199b	bta-miR-29d-5p	bta-miR-133b	bta-miR-181d	bta-let-7f
		bta-let-7g	bta-miR-122	bta-miR-381	bta-miR-23b-5p	bta-miR-339b	bta-miR-16a	bta-miR-192	bta-let-7g
		bta-let-7i	bta-miR-1224	bta-miR-433	bta-miR-27a-3p	bta-miR-378	bta-miR-17-5p	bta-miR-214	bta-miR-1
		bta-miR-1	bta-miR-127	bta-miR-494	bta-miR-30c	bta-miR-4286	bta-miR-181a	bta-miR-215	bta-miR-100
		bta-miR-100	bta-miR-129		bta-miR-363	bta-miR-449a	bta-miR-195	bta-miR-22-5p	bta-miR-1246
		bta-miR-101	bta-miR-1298		bta-miR-365-3p	bta-miR-7180	bta-miR-197	bta-miR-222	bta-miR-1248
		bta-miR-103	bta-miR-130b		bta-miR-375	bta-miR-7857-3p	bta-miR-19b	bta-miR-2332	bta-miR-126-3p
		bta-miR-106b	bta-miR-1343-3p		bta-miR-378d	novel_206	bta-miR-20a	bta-miR-2387	bta-miR-1271
		bta-miR-1246	bta-miR-135a		bta-miR-451		bta-miR-210	bta-miR-23a	bta-miR-1307
		bta-miR-1248	bta-miR-135b		bta-miR-486		bta-miR-2285cl	bta-miR-24	bta-miR-132
		bta-miR-125a	bta-miR-138		bta-miR-504		bta-miR-23b-3p	bta-miR-2419-5p	bta-miR-133a
		bta-miR-125b	bta-miR-146b		bta-miR-652		bta-miR-27b	bta-miR-2424	bta-miR-139
		bta-miR-126-3p	bta-miR-148c		bta-miR-7857-5p		bta-miR-296-3p	bta-miR-28	bta-miR-140
		bta-miR-1260b	bta-miR-151-3p		novel_303		bta-miR-29c	bta-miR-30f	bta-miR-143
		bta-miR-1271	bta-miR-152				bta-miR-30e-5p	bta-miR-331-5p	bta-miR-1434-3p
		bta-miR-1296	bta-miR-153				bta-miR-320a	bta-miR-3431	bta-miR-145
		bta-miR-1307	bta-miR-190a				bta-miR-331-3p	bta-miR-411c-5p	bta-miR-147
		bta-miR-132	bta-miR-191b				bta-miR-339a	bta-miR-424-5p	bta-miR-148a
		bta-miR-133a	bta-miR-19a				bta-miR-342	bta-miR-455-3p	bta-miR-148d
		bta-miR-133b	bta-miR-204				bta-miR-374b	bta-miR-499	bta-miR-181b
		bta-miR-1388-5p	bta-miR-206				bta-miR-378c	bta-miR-543	bta-miR-185
		bta-miR-139	bta-miR-21-3p				bta-miR-423-5p	bta-miR-677	bta-miR-186
		bta-miR-140	bta-miR-212				bta-miR-497	bta-miR-708	bta-miR-18a
		bta-miR-143	bta-miR-218				bta-miR-574	bta-miR-99b	bta-miR-193b
		bta-miR-1434-3p	bta-miR-2285au				bta-miR-6529a	novel_272	bta-miR-199a-3p
		bta-miR-145	bta-miR-2285av				bta-miR-6529b	novel_342	bta-miR-199a-5p
		bta-miR-147	bta-miR-2285bc				bta-miR-744		bta-miR-199c
		bta-miR-148a	bta-miR-2285bf				bta-miR-93		bta-miR-200a
		bta-miR-148d	bta-miR-2285f				novel_357		bta-miR-200b
		bta-miR-155	bta-miR-2285o				novel_420		bta-miR-21-5p
		bta-miR-16a	bta-miR-2285u				novel_64		bta-miR-22-3p
		bta-miR-16b	bta-miR-26a						bta-miR-221
		bta-miR-17-3p	bta-miR-26c						bta-miR-2284x
		bta-miR-17-5p	bta-miR-2887						bta-miR-2285bp
		bta-miR-181a	bta-miR-2890						bta-miR-2285l
		bta-miR-181b	bta-miR-2898						bta-miR-24-3p
		bta-miR-181d	bta-miR-29d-3p						bta-miR-25
		bta-miR-185	bta-miR-30a-5p						bta-miR-26b
		bta-miR-186	bta-miR-30d						bta-miR-27a-5p
		bta-miR-18a	bta-miR-31						bta-miR-2889
		bta-miR-192	bta-miR-324						bta-miR-2904
		bta-miR-193a-5p	bta-miR-34a						bta-miR-29a
		bta-miR-193b	bta-miR-3533						bta-miR-29b
		bta-miR-195	bta-miR-3578						bta-miR-30b-5p
		bta-miR-197	bta-miR-362-5p						bta-miR-3120
		bta-miR-199a-3p	bta-miR-374a						bta-miR-323
		bta-miR-199a-5p	bta-miR-374c						bta-miR-328
		bta-miR-199c	bta-miR-382						bta-miR-34c
		bta-miR-19b	bta-miR-409b						bta-miR-3596
		bta-miR-200a	bta-miR-424-3p						bta-miR-3600
		bta-miR-200b	bta-miR-454						bta-miR-3604
		bta-miR-205	bta-miR-455-5p						bta-miR-365-5p
		bta-miR-20a	bta-miR-484						bta-miR-379
		bta-miR-21-5p	bta-miR-500						bta-miR-411a
		bta-miR-210	bta-miR-502a						bta-miR-423-3p
		bta-miR-214	bta-miR-6123						bta-miR-425-5p
		bta-miR-215	bta-miR-671						bta-miR-450a
		bta-miR-22-3p	bta-miR-7859						bta-miR-450b
		bta-miR-22-5p	bta-miR-9-5p						bta-miR-452
		bta-miR-221	bta-miR-92a						bta-miR-503-5p
		bta-miR-222	bta-miR-92b						bta-miR-532
		bta-miR-224	novel_276						bta-miR-6119-5p
		bta-miR-2284x	novel_300						bta-miR-656
		bta-miR-2285bp	novel_305						bta-miR-660
		bta-miR-2285cl	novel_316						bta-miR-7
		bta-miR-2285l	novel_348						bta-miR-9-3p
		bta-miR-2332	novel_349						bta-miR-98
		bta-miR-2387	novel_351						bta-miR-99a-5p
		bta-miR-23a	novel_360						novel_37
		bta-miR-23b-3p	novel_375
		bta-miR-24	novel_377
		bta-miR-24-3p	novel_38
		bta-miR-2419-5p	novel_403
		bta-miR-2424	novel_405
		bta-miR-25	novel_421
		bta-miR-26b	novel_434
		bta-miR-27a-5p
		bta-miR-27b
		bta-miR-28
		bta-miR-2889
		bta-miR-2904
		bta-miR-296-3p
		bta-miR-29a
		bta-miR-29b
		bta-miR-29c
		bta-miR-29d-5p
		bta-miR-30b-5p
		bta-miR-30e-5p
		bta-miR-30f
		bta-miR-3120
		bta-miR-320a
		bta-miR-323
		bta-miR-328
		bta-miR-331-3p
		bta-miR-331-5p
		bta-miR-339a
		bta-miR-339b
		bta-miR-342
		bta-miR-3431
		bta-miR-34c
		bta-miR-3596
		bta-miR-3600
		bta-miR-3604
		bta-miR-365-5p
		bta-miR-374b
		bta-miR-378
		bta-miR-378c
		bta-miR-379
		bta-miR-411a
		bta-miR-411c-5p
		bta-miR-423-3p
		bta-miR-423-5p
		bta-miR-424-5p
		bta-miR-425-5p
		bta-miR-4286
		bta-miR-449a
		bta-miR-450a
		bta-miR-450b
		bta-miR-452
		bta-miR-455-3p
		bta-miR-497
		bta-miR-499
		bta-miR-503-5p
		bta-miR-532
		bta-miR-543
		bta-miR-574
		bta-miR-6119-5p
		bta-miR-6529a
		bta-miR-6529b
		bta-miR-656
		bta-miR-660
		bta-miR-677
		bta-miR-7
		bta-miR-708
		bta-miR-7180
		bta-miR-744
		bta-miR-7857-3p
		bta-miR-9-3p
		bta-miR-93
		bta-miR-98
		bta-miR-99a-5p
		bta-miR-99b
		novel_206
		novel_272
		novel_342
		novel_357
		novel_37
		novel_420
		novel_64
		bta-miR-142-5p
		bta-miR-148b
		bta-miR-150
		bta-miR-15b
		bta-miR-182
		bta-miR-1839
		bta-miR-184
		bta-miR-191
		bta-miR-199b
		bta-miR-223
		bta-miR-23b-5p
		bta-miR-2478
		bta-miR-27a-3p
		bta-miR-30c
		bta-miR-345-5p
		bta-miR-363
		bta-miR-365-3p
		bta-miR-375
		bta-miR-378d
		bta-miR-381
		bta-miR-433
		bta-miR-451
		bta-miR-486
		bta-miR-494
		bta-miR-504
		bta-miR-652
		bta-miR-7857-5p
		novel_303
		bta-let-7a-3p
		bta-miR-107
		bta-miR-10a
		bta-miR-10b
		bta-miR-12028
		bta-miR-12034
		bta-miR-122
		bta-miR-1224
		bta-miR-127
		bta-miR-129
		bta-miR-1298
		bta-miR-130b
		bta-miR-1343-3p
		bta-miR-135a
		bta-miR-135b
		bta-miR-138
		bta-miR-146b
		bta-miR-148c
		bta-miR-151-3p
		bta-miR-152
		bta-miR-153
		bta-miR-190a
		bta-miR-191b
		bta-miR-19a
		bta-miR-204
		bta-miR-206
		bta-miR-21-3p
		bta-miR-212
		bta-miR-218
		bta-miR-2285au
		bta-miR-2285av
		bta-miR-2285bc
		bta-miR-2285bf
		bta-miR-2285f
		bta-miR-2285o
		bta-miR-2285u
		bta-miR-26a
		bta-miR-26c
		bta-miR-2887
		bta-miR-2890
		bta-miR-2898
		bta-miR-29d-3p
		bta-miR-30a-5p
		bta-miR-30d
		bta-miR-31
		bta-miR-324
		bta-miR-34a
		bta-miR-3533
		bta-miR-3578
		bta-miR-362-5p
		bta-miR-374a
		bta-miR-374c
		bta-miR-382
		bta-miR-409b
		bta-miR-424-3p
		bta-miR-454
		bta-miR-455-5p
		bta-miR-484
		bta-miR-500
		bta-miR-502a
		bta-miR-6123
		bta-miR-671
		bta-miR-7859
		bta-miR-9-5p
		bta-miR-92a
		bta-miR-92b
		novel_276
		novel_300
		novel_305
		novel_316
		novel_348
		novel_349
		novel_351
		novel_360
		novel_375
		novel_377
		novel_38
		novel_403
		novel_405
		novel_421
		novel_434
