# Supplementary material for: Deer antler reserve mesenchyme cells modified with miR-145 promote chondrogenesis in cartilage regeneration
Source: Front Vet Sci. 2024 Dec 24;11:1500969. doi: 10.3389/fvets.2024.1500969 (PMC11705092; doi:10.3389/fvets.2024.1500969)
Supplement: Supplementary File S3 — Source data of clustering heatmap of 74 differentially co-expressed miRNAs. [file Table_3.XLS]

## Sheet: sheet1
Supplementary File 3 Source data of clustering heatmap of 74 differentially co-expressed miRNAs
		miRNA	CP_0_readcount	CP_7_readcount	CP_14_readcount
		miR-145	1985.67	1530	1989
		miR-21-5p	2.15604e+06	183237	1.5739e+06
		miR-143	513844	70869	786474
		miR-100	96587	12132	55520
		miR-140	33459.7	7474.33	31344
		let-7f	26642.3	18145.3	26135
		miR-24-3p	22210.3	5236.67	23149.3
		let-7a-5p	18550	16298	18778.3
		miR-199a-3p	17570.7	17358.3	33322.3
		miR-3604	17563.7	17351.7	33317
		miR-22-3p	12101	2058.67	12016.3
		miR-3600	12101	2058.67	12016.3
		miR-199a-5p	5780.67	4006	4728
		miR-29a	3600.33	3164	4065.33
		miR-532	2862.33	486.667	2516.67
		miR-27a-5p	2098	107.667	632.667
		miR-25	1510.67	494.667	1472.67
		let-7e	1490.67	1003.67	1687.67
		miR-423-3p	1209.33	1009	1175.67
		miR-185	1140.67	188	599.667
		miR-2284x	1026	685.667	1151.67
		miR-193b	1013.33	297	896.333
		miR-450a	825.667	137.333	748.667
		miR-1271	732	102.333	632.333
		miR-660	705	179.333	537.333
		miR-1307	581.667	108	497
		miR-450b	553.333	135	516
		miR-98	430.333	350.333	423
		miR-452	428.333	79	424.333
		miR-379	340.333	58.6667	262.667
		miR-411a	334	28.3333	231.333
		miR-3120	267.667	97.6667	330
		miR-425-5p	244	209	265.667
		miR-132	191	52.3333	181
		miR-2904	166.333	123.333	148.333
		miR-34c	123	1.66667	255
		miR-2285bp	117.667	16.3333	73
		miR-503-5p	70.6667	10	128.667
		miR-18a	68.6667	6	40
		miR-200a	51	0.666667	76.6667
		miR-200b	25	1	29.3333
		miR-148a	62574.3	108678	113784
		miR-221	4610	7728.67	7091.33
		miR-1	1999	4010.33	5149.67
		miR-26b	1647.67	1707	2999.33
		miR-186	522	819	918
		miR-181b	368	1274.33	1393
		let-7d	331.333	391.333	405
		miR-30b-5p	268.333	461.667	492.667
		miR-126-3p	187.667	711.333	226
		miR-199c	164	295.333	422.667
		novel_37	148.667	1138.67	261.667
		miR-148d	143.667	185	1307.67
		miR-29b	140.667	155	222.667
		miR-2285l	126.333	140.667	693.667
		miR-133a	109	245	274.333
		miR-365-5p	67	119	88.3333
		miR-328	47.3333	97.6667	137.333
		miR-147	28.3333	56.3333	418.333
		miR-1246	14.3333	397.333	1879.67
		miR-139	9.66667	121.667	23
		miR-323	6.33333	19.3333	7.66667
		miR-9-3p	4.66667	16.6667	14
		miR-1248	3	30.6667	20.6667
		miR-2889	2.66667	12	67.6667
		miR-656	1	7	3.33333
		let-7g	14489	12925.7	11615.3
		let-7b	9565	9897.67	8401
		miR-3596	9565	9897.33	8401
		miR-99a-5p	8058.33	10325	5099.33
		miR-7	2124	2081.67	1561
		let-7c	972.333	1811.67	764
		miR-6119-5p	83.3333	82.3333	63.6667
		miR-1434-3p	6.66667	13.6667	1.33333
