# Supplementary material for: Deer antler reserve mesenchyme cells modified with miR-145 promote chondrogenesis in cartilage regeneration
Source: Front Vet Sci. 2024 Dec 24;11:1500969. doi: 10.3389/fvets.2024.1500969 (PMC11705092; doi:10.3389/fvets.2024.1500969)
Supplement: Supplementary File S4 — Source data of clustering heatmap of 12 candidate miRNAs related to antler growth. [file Table_4.XLS]

## Sheet: sheet1
Supplementary File 4 Source data of clustering heatmap of 12 candidate miRNAs related to antler growth
		miRNA	Antler	Adrenal	Brain	Heart	Kidney	lung	liver	Muscle	Spleen	Testes
		miR-199a-3p	119382	25347.8	1026.5	10311.8	20480	25014	26679.8	9772.25	20172.8	24254.8
		miR-3604	119342	25341.5	1026.25	10308	20475	25007.8	26669.8	9770.75	20168.2	24253
		miR-199a-5p	70321.2	10467	382	2994.75	9720.5	9833.5	8716.5	3155.25	9314	13115
		miR-199c	4225.5	811.25	32	125.5	712.25	535.75	814.75	117	593.5	937.5
		miR-3120	1200.75	272.75	14.25	145	249	234	239.75	53.5	337.25	124.5
		miR-148a	11	5.5	1	4	3	0.5	3.5	3	4.75	2.75
		miR-21-5p	5	1	0.5	0	1.75	0.75	0.5	0.5	1.75	1
		miR-145	7485.75	26849.2	8773.75	22635.8	19515.5	24743.8	22918.2	7831.75	128450	9077
		miR-133a	88	280	718.5	200236	388.75	329.25	909.5	122141	3315.5	178.25
		miR-30b-5p	9.5	131	38.5	59	265.5	19.75	30.25	57	32.5	18.5
		miR-29a	2	47.25	38	13.75	22.25	23	11.5	29.75	22.5	10.5
		miR-328	0.5	43	190.75	28.25	13.75	9.25	22.5	1.25	16.75	4
