# Supplementary material for: Deer antler reserve mesenchyme cells modified with miR-145 promote chondrogenesis in cartilage regeneration
Source: Front Vet Sci. 2024 Dec 24;11:1500969. doi: 10.3389/fvets.2024.1500969 (PMC11705092; doi:10.3389/fvets.2024.1500969)
Supplement: Supplementary File S5 — Source data of venn diagram of the target genes of miR-145 was predicted by online websites. [file Table_5.XLS]

## Sheet: sheet1
Supplementary File 5 Source data of venn diagram of the target genes of miR-145 was predicted by online websites
		mirmap_targetscan_miranda_c_1_all	mirmap-no-targetscan-no-miranda-yes	mirmap-no-targetscan-yes-miranda-yes	mirmap-yes-targetscan-no-miranda-no	mirmap-yes-targetscan-no-miranda-yes	mirmap-yes-targetscan-yes-miranda-yes
		122709560	122701833	122690273	122709560	122674138	122672953
		122710275	122695010	122674496	122710275	122675501	122672956
		122710285	122699459	122686720	122710285	122677479	122672984
		122672941	122701899		122672941	122677878	122673003
		122672942	122695020		122672942	122683310	122673018
		122672943	122701881		122672943	122684128	122673025
		122672945	122693997		122672945	122686856	122673026
		122672946			122672946	122686964	122673041
		122672947			122672947	122687549	122673043
		122672944			122672944	122688108	122673054
		122672948			122672948	122689517	122673061
		122672949			122672949	122691457	122673074
		122672950			122672950	122692493	122673185
		122672951			122672951	122694157	122673189
		122672952			122672952	122694992	122673194
		122672953			122672954	122695004	122673258
		122672954			122672973	122696390	122673254
		122672956			122672975	122696582	122673266
		122672973			122672976	122696784	122673277
		122672975			122672978	122696973	122673281
		122672976			122672985	122697488	122673283
		122672978			122672965	122698729	122673294
		122672984			122672994	122698844	122673299
		122672985			122672995	122701016	122673297
		122672965			122672996	122702209	122673318
		122672994			122672998	122702861	122673335
		122672995			122673000	122705456	122673342
		122672996			122673001	122705477	122673346
		122672998			122673002	122706369	122673348
		122673000			122673004	122706969	122673382
		122673001			122673006	122710183	122673404
		122673002			122673007		122673407
		122673003			122673008		122673412
		122673004			122673010		122673446
		122673006			122673011		122673458
		122673007			122673014		122673472
		122673008			122673015		122673481
		122673010			122673019		122673494
		122673011			122673016		122673501
		122673014			122673021		122673525
		122673015			122673022		122673531
		122673018			122673023		122673536
		122673019			122673024		122673574
		122673016			122673027		122673593
		122673021			122673028		122673614
		122673022			122673032		122673625
		122673023			122673034		122673736
		122673024			122673030		122673738
		122673025			122673035		122673749
		122673027			122673036		122673759
		122673026			122673037		122673768
		122673028			122673039		122673777
		122673032			122673042		122673791
		122673034			122673020		122673800
		122673030			122673045		122673804
		122673035			122673046		122673833
		122673036			122673047		122673835
		122673037			122673048		122673843
		122673039			122673049		122673879
		122673041			122673051		122673929
		122673042			122673052		122673928
		122673020			122673056		122673961
		122673045			122673058		122673970
		122673043			122673060		122673975
		122673046			122673064		122673976
		122673047			122673065		122673984
		122673048			122673067		122674004
		122673049			122673069		122674012
		122673051			122673068		122674019
		122673052			122673072		122674029
		122673054			122673073		122674042
		122673056			122673075		122674045
		122673058			122673077		122674057
		122673060			122673078		122674062
		122673061			122673081		122674064
		122673064			122673079		122674066
		122673065			122673088		122674072
		122673067			122673162		122674074
		122673069			122673178		122674080
		122673068			122673186		122674081
		122673072			122673187		122674090
		122673073			122673190		122674091
		122673074			122673192		122674093
		122673075			122673193		122674137
		122673077			122673195		122674143
		122673078			122673197		122674142
		122673081			122673200		122674165
		122673079			122673201		122674166
		122673088			122673202		122674172
		122673162			122673207		122674179
		122673178			122673221		122674190
		122673185			122673222		122674211
		122673186			122673223		122674231
		122673187			122673224		122674246
		122673189			122673236		122674247
		122673190			122673237		122674273
		122673192			122673238		122674276
		122673193			122673239		122674289
		122673194			122673242		122674299
		122673195			122673241		122674310
		122673197			122673243		122674334
		122673200			122673244		122674347
		122673201			122673245		122674355
		122673202			122673246		122674361
		122673207			122673247		122674362
		122673221			122673249		122674374
		122673222			122673250		122674383
		122673223			122673253		122674384
		122673224			122673255		122674388
		122673236			122673257		122674401
		122673237			122673259		122674408
		122673238			122673261		122674419
		122673239			122673263		122674429
		122673242			122673267		122674434
		122673241			122673268		122674438
		122673243			122673260		122674453
		122673244			122673271		122674455
		122673245			122673272		122674459
		122673246			122673273		122674465
		122673247			122673274		122674474
		122673249			122673276		122674483
		122673250			122673278		122674501
		122673253			122673280		122674504
		122673255			122673285		122674506
		122673257			122673282		122674512
		122673258			122673288		122674528
		122673254			122673293		122674532
		122673259			122673295		122674547
		122673261			122673296		122674567
		122673263			122673300		122674569
		122673266			122673304		122674586
		122673267			122673306		122674616
		122673268			122673308		122674643
		122673260			122673309		122674651
		122673271			122673310		122674679
		122673272			122673312		122674716
		122673273			122673313		122674724
		122673274			122673317		122674725
		122673276			122673319		122674737
		122673277			122673320		122674752
		122673278			122673321		122674758
		122673280			122673322		122674763
		122673281			122673323		122674771
		122673283			122673325		122674776
		122673285			122673326		122674779
		122673282			122673327		122674790
		122673288			122673328		122674803
		122673293			122673331		122674805
		122673294			122673332		122674816
		122673295			122673333		122674813
		122673296			122673334		122674830
		122673299			122673336		122674843
		122673300			122673343		122674860
		122673297			122673345		122674877
		122673304			122673344		122674880
		122673306			122673350		122674882
		122673308			122673351		122674884
		122673309			122673353		122674890
		122673310			122673354		122675112
		122673312			122673364		122675223
		122673313			122673362		122675234
		122673318			122673373		122675255
		122673317			122673372		122675282
		122673319			122673375		122675295
		122673320			122673377		122675308
		122673321			122673378		122675313
		122673322			122673379		122675314
		122673323			122673380		122675315
		122673325			122673384		122675324
		122673326			122673385		122675337
		122673327			122673386		122675370
		122673328			122673387		122675399
		122673331			122673389		122675421
		122673332			122673390		122675424
		122673333			122673392		122675427
		122673334			122673393		122675437
		122673335			122673394		122675450
		122673336			122673395		122675457
		122673342			122673400		122675463
		122673343			122673402		122675472
		122673345			122673405		122675481
		122673346			122673408		122675490
		122673344			122673410		122675493
		122673348			122673413		122675494
		122673350			122673414		122675495
		122673351			122673416		122675499
		122673353			122673417		122675500
		122673354			122673415		122675505
		122673364			122673418		122675509
		122673362			122673419		122675517
		122673373			122673421		122675536
		122673372			122673422		122675554
		122673375			122673424		122675557
		122673377			122673426		122675558
		122673378			122673427		122675571
		122673379			122673431		122675574
		122673382			122673432		122675579
		122673380			122673433		122675586
		122673384			122673434		122675589
		122673385			122673436		122675621
		122673386			122673437		122675639
		122673387			122673440		122675664
		122673389			122673438		122675669
		122673390			122673442		122675685
		122673392			122673443		122675705
		122673393			122673448		122675717
		122673394			122673449		122675726
		122673395			122673451		122675731
		122673400			122673452		122675739
		122673402			122673453		122675751
		122673404			122673456		122675762
		122673405			122673454		122675767
		122673408			122673460		122675807
		122673410			122673464		122675821
		122673407			122673465		122675836
		122673412			122673466		122675837
		122673413			122673468		122675840
		122673414			122673469		122675857
		122673416			122673473		122675861
		122673417			122673474		122675862
		122673415			122673470		122675897
		122673418			122673477		122675905
		122673419			122673478		122675906
		122673421			122673480		122675908
		122673422			122673484		122675919
		122673424			122673486		122675921
		122673426			122673485		122675933
		122673427			122673491		122675963
		122673431			122673492		122675975
		122673432			122673493		122675978
		122673433			122673496		122675993
		122673434			122673503		122676009
		122673436			122673504		122676018
		122673437			122673505		122676074
		122673440			122673510		122676080
		122673438			122673509		122676093
		122673442			122673513		122676113
		122673443			122673515		122676119
		122673446			122673516		122676138
		122673448			122673517		122676172
		122673449			122673518		122676375
		122673451			122673520		122676406
		122673452			122673521		122676501
		122673453			122673526		122676504
		122673456			122673528		122676522
		122673454			122673529		122676523
		122673458			122673532		122676547
		122673460			122673533		122676550
		122673464			122673534		122676565
		122673465			122673539		122676571
		122673466			122673540		122676576
		122673468			122673541		122676577
		122673469			122673538		122676591
		122673472			122673547		122676596
		122673473			122673548		122676606
		122673474			122673549		122676613
		122673470			122673553		122676633
		122673477			122673558		122676634
		122673478			122673560		122676645
		122673480			122673561		122676649
		122673481			122673562		122676653
		122673484			122673563		122676674
		122673486			122673565		122676688
		122673485			122673567		122676699
		122673491			122673568		122676706
		122673492			122673570		122676736
		122673493			122673573		122676757
		122673494			122673577		122676759
		122673496			122673580		122676764
		122673501			122673581		122676769
		122673503			122673584		122676801
		122673504			122673585		122676804
		122673505			122673589		122676844
		122673510			122673587		122676872
		122673509			122673590		122676877
		122673513			122673592		122676882
		122673515			122673594		122676883
		122673516			122673601		122676887
		122673517			122673602		122676888
		122673518			122673603		122676898
		122673520			122673606		122676918
		122673521			122673604		122676928
		122673525			122673623		122676930
		122673526			122673624		122676931
		122673528			122673628		122676932
		122673529			122673629		122676933
		122673531			122673732		122676952
		122673532			122673730		122676963
		122673533			122673737		122676969
		122673534			122673742		122676978
		122673536			122673745		122676980
		122673539			122673750		122676982
		122673540			122673752		122676987
		122673541			122673753		122677000
		122673538			122673755		122677013
		122673547			122673763		122677022
		122673548			122673765		122677030
		122673549			122673766		122677054
		122673553			122673770		122677062
		122673558			122673771		122677082
		122673560			122673776		122677088
		122673561			122673778		122677090
		122673562			122673779		122677095
		122673563			122673782		122677096
		122673565			122673785		122677101
		122673567			122673783		122677107
		122673568			122673786		122677112
		122673570			122673790		122677127
		122673573			122673792		122677146
		122673577			122673793		122677151
		122673574			122673798		122677152
		122673580			122673799		122677160
		122673581			122673801		122677164
		122673584			122673805		122677166
		122673585			122673807		122677175
		122673589			122673809		122677178
		122673587			122673808		122677189
		122673590			122673810		122677203
		122673592			122673812		122677204
		122673593			122673813		122677222
		122673594			122673815		122677256
		122673601			122673818		122677268
		122673602			122673817		122677285
		122673603			122673820		122677301
		122673606			122673821		122677311
		122673604			122673822		122677314
		122673614			122673823		122677315
		122673623			122673824		122677316
		122673624			122673825		122677317
		122673625			122673828		122677327
		122673628			122673830		122677336
		122673629			122673829		122677343
		122673732			122673837		122677353
		122673730			122673838		122677367
		122673736			122673841		122677400
		122673737			122673839		122677418
		122673738			122673842		122677428
		122673742			122673846		122677439
		122673745			122673851		122677444
		122673749			122673852		122677460
		122673750			122673856		122677470
		122673752			122673857		122677473
		122673753			122673861		122677492
		122673755			122673864		122677509
		122673759			122673866		122677571
		122673763			122673869		122677573
		122673765			122673880		122677580
		122673766			122673883		122677584
		122673770			122673892		122677585
		122673771			122673909		122677600
		122673768			122673930		122677616
		122673776			122673931		122677691
		122673778			122673933		122677706
		122673779			122673934		122677727
		122673777			122673935		122677733
		122673782			122673936		122677735
		122673785			122673937		122677743
		122673783			122673938		122677747
		122673786			122673940		122677749
		122673790			122673942		122677763
		122673792			122673944		122677774
		122673793			122673945		122677775
		122673791			122673955		122677776
		122673798			122673956		122677778
		122673799			122673953		122677781
		122673800			122673957		122677549
		122673801			122673958		122677849
		122673804			122673964		122677859
		122673805			122673965		122677864
		122673807			122673967		122677872
		122673809			122673966		122677876
		122673808			122673968		122677895
		122673810			122673969		122677903
		122673812			122673972		122677913
		122673813			122673977		122677931
		122673815			122673979		122677939
		122673818			122673980		122677945
		122673817			122673981		122677961
		122673820			122673982		122677968
		122673821			122673985		122677986
		122673822			122673986		122677988
		122673823			122673988		122677990
		122673824			122673989		122677991
		122673825			122673993		122677992
		122673828			122673994		122677998
		122673830			122673995		122678002
		122673829			122673997		122678003
		122673833			122674000		122678010
		122673835			122674001		122678018
		122673837			122674002		122678022
		122673838			122674003		122678024
		122673841			122674006		122678029
		122673839			122674007		122678033
		122673842			122674008		122678060
		122673846			122674010		122678070
		122673843			122674011		122678096
		122673851			122674014		122678113
		122673852			122674016		122678114
		122673856			122674018		122678130
		122673857			122674020		122678141
		122673861			122674021		122678168
		122673864			122674023		122678176
		122673866			122674025		122678188
		122673869			122674026		122678193
		122673879			122674028		122678197
		122673880			122674027		122678199
		122673883			122674033		122678261
		122673892			122674034		122678262
		122673909			122674035		122678270
		122673929			122674037		122678285
		122673930			122674038		122678298
		122673931			122674039		122678315
		122673928			122674040		122678311
		122673933			122674041		122678333
		122673934			122674043		122678336
		122673935			122674044		122678351
		122673936			122674048		122678355
		122673937			122674049		122678376
		122673938			122674053		122678924
		122673940			122674054		122678934
		122673942			122674056		122678938
		122673944			122674059		122678952
		122673945			122674061		122678959
		122673955			122674065		122678967
		122673956			122674067		122678969
		122673953			122674069		122678973
		122673957			122674071		122679006
		122673958			122674070		122679014
		122673961			122674075		122679023
		122673964			122674076		122679024
		122673965			122674077		122679031
		122673967			122674078		122679039
		122673966			122674079		122679117
		122673968			122674083		122679136
		122673969			122674084		122679135
		122673972			122674085		122679144
		122673970			122674089		122679152
		122673975			122674092		122679173
		122673976			122674096		122679181
		122673977			122674097		122679195
		122673979			122674098		122679200
		122673980			122674099		122679220
		122673981			122674100		122679243
		122673982			122674101		122679244
		122673984			122674102		122679273
		122673985			122674103		122679276
		122673986			122674104		122679302
		122673988			122674106		122679306
		122673989			122674105		122679311
		122673993			122674107		122679315
		122673994			122674108		122679317
		122673995			122674112		122679319
		122673997			122674113		122679333
		122674000			122674116		122679334
		122674001			122674118		122679343
		122674002			122674119		122679370
		122674003			122674121		122679375
		122674004			122674120		122679379
		122674006			122674125		122679365
		122674007			122674126		122679434
		122674008			122674127		122679448
		122674010			122674129		122679451
		122674011			122674141		122679475
		122674012			122674145		122679480
		122674014			122674147		122679497
		122674016			122674148		122679496
		122674018			122674146		122679509
		122674019			122674150		122679513
		122674020			122674151		122679519
		122674021			122674152		122679531
		122674023			122674153		122679540
		122674025			122674154		122679552
		122674026			122674155		122679555
		122674028			122674157		122679562
		122674029			122674158		122679573
		122674027			122674160		122679578
		122674033			122674161		122679580
		122674034			122674162		122679587
		122674035			122674164		122679631
		122674037			122674168		122679635
		122674038			122674169		122679680
		122674039			122674170		122679691
		122674040			122674171		122679818
		122674041			122674176		122679832
		122674042			122674177		122679839
		122674043			122674182		122679841
		122674044			122674180		122679840
		122674045			122674185		122679846
		122674048			122674186		122679855
		122674049			122674189		122679857
		122674053			122674191		122679881
		122674054			122674192		122679893
		122674056			122674194		122679918
		122674057			122674193		122679965
		122674059			122674195		122679972
		122674061			122674199		122679976
		122674062			122674201		122679985
		122674064			122674202		122679989
		122674065			122674203		122680025
		122674066			122674205		122680024
		122674067			122674206		122680026
		122674069			122674207		122680038
		122674071			122674208		122680050
		122674070			122674209		122680063
		122674072			122674216		122680062
		122674074			122674217		122680066
		122674075			122674214		122680067
		122674076			122674218		122680069
		122674077			122674219		122680071
		122674078			122674220		122680109
		122674079			122674221		122680116
		122674080			122674224		122680134
		122674081			122674225		122680133
		122674083			122674227		122680147
		122674084			122674233		122680150
		122674085			122674234		122680158
		122674089			122674236		122680161
		122674090			122674237		122680173
		122674091			122674238		122680187
		122674092			122674239		122680209
		122674093			122674241		122680221
		122674096			122674242		122680228
		122674097			122674244		122680237
		122674098			122674248		122680238
		122674099			122674251		122680243
		122674100			122674253		122680258
		122674101			122674254		122680281
		122674102			122674256		122680298
		122674103			122674257		122680300
		122674104			122674258		122680320
		122674106			122674260		122680329
		122674105			122674262		122680336
		122674107			122674263		122680343
		122674108			122674266		122680350
		122674112			122674269		122680358
		122674113			122674270		122680361
		122674116			122674267		122680362
		122674118			122674249		122680375
		122674119			122674278		122680379
		122674121			122674283		122680368
		122674120			122674284		122680403
		122674125			122674285		122680428
		122674126			122674287		122680434
		122674127			122674290		122680435
		122674129			122674291		122680436
		122674137			122674292		122680441
		122674138			122674296		122680442
		122674141			122674298		122680444
		122674143			122674300		122680449
		122674142			122674302		122680450
		122674145			122674303		122680463
		122674147			122674304		122680480
		122674148			122674307		122680495
		122674146			122674309		122680503
		122674150			122674313		122680504
		122674151			122674314		122680506
		122674152			122674316		122680512
		122674153			122674315		122680517
		122674154			122674317		122680527
		122674155			122674322		122680552
		122674157			122674323		122680569
		122674158			122674321		122680577
		122674160			122674327		122680578
		122674161			122674329		122680587
		122674162			122674331		122680603
		122674164			122674333		122680609
		122674165			122674335		122680617
		122674166			122674338		122680640
		122674168			122674336		122680650
		122674169			122674340		122680661
		122674170			122674342		122680690
		122674172			122674343		122680717
		122674171			122674344		122680722
		122674176			122674345		122680726
		122674177			122674349		122680766
		122674179			122674350		122680768
		122674182			122674352		122680780
		122674180			122674351		122680781
		122674185			122674357		122680793
		122674186			122674359		122680796
		122674189			122674358		122680802
		122674190			122674364		122680804
		122674191			122674365		122680849
		122674192			122674367		122680870
		122674194			122674368		122680872
		122674193			122674370		122681026
		122674195			122674371		122681028
		122674199			122674372		122681029
		122674201			122674375		122681030
		122674202			122674380		122681036
		122674203			122674385		122681048
		122674205			122674386		122681056
		122674206			122674387		122681064
		122674207			122674389		122681082
		122674208			122674392		122681092
		122674209			122674393		122681065
		122674211			122674396		122681100
		122674216			122674397		122681108
		122674217			122674394		122681115
		122674214			122674398		122681123
		122674218			122674400		122681124
		122674219			122674399		122681155
		122674220			122674403		122681156
		122674221			122674404		122681203
		122674224			122674405		122681211
		122674225			122674406		122681212
		122674227			122674409		122681215
		122674231			122674410		122681222
		122674233			122674416		122681230
		122674234			122674412		122681248
		122674236			122674418		122681256
		122674237			122674420		122681288
		122674238			122674421		122681309
		122674239			122674422		122681334
		122674241			122674424		122681341
		122674242			122674426		122681372
		122674244			122674427		122681417
		122674246			122674428		122681419
		122674247			122674432		122681420
		122674248			122674436		122681426
		122674251			122674437		122681449
		122674253			122674439		122681479
		122674254			122674440		122681489
		122674256			122674441		122681491
		122674257			122674443		122681498
		122674258			122674445		122681525
		122674260			122674446		122681537
		122674262			122674447		122681543
		122674263			122674448		122681568
		122674266			122674449		122681576
		122674269			122674450		122681580
		122674270			122674451		122681585
		122674267			122674452		122681597
		122674273			122674454		122681602
		122674276			122674456		122681606
		122674249			122674457		122681614
		122674278			122674460		122681615
		122674283			122674461		122681630
		122674284			122674462		122681633
		122674285			122674463		122681635
		122674287			122674464		122681618
		122674289			122674466		122681639
		122674290			122674471		122681641
		122674291			122674472		122681653
		122674292			122674476		122681654
		122674296			122674477		122681670
		122674298			122674478		122681678
		122674299			122674480		122681695
		122674300			122674479		122681722
		122674302			122674485		122681739
		122674303			122674488		122681744
		122674304			122674492		122681771
		122674307			122674490		122681783
		122674309			122674493		122681794
		122674310			122674494		122681796
		122674313			122674498		122681803
		122674314			122674503		122681804
		122674316			122674502		122681805
		122674315			122674505		122681806
		122674317			122674510		122681807
		122674322			122674515		122681808
		122674323			122674516		122681809
		122674321			122674517		122681810
		122674327			122674518		122681811
		122674329			122674519		122681813
		122674331			122674521		122681814
		122674333			122674522		122681817
		122674334			122674523		122681820
		122674335			122674524		122681825
		122674338			122674525		122681830
		122674336			122674527		122681832
		122674340			122674529		122681848
		122674342			122674531		122681854
		122674343			122674534		122681858
		122674344			122674541		122681876
		122674345			122674539		122681884
		122674347			122674543		122681892
		122674349			122674545		122681902
		122674350			122674546		122681906
		122674352			122674544		122681909
		122674351			122674548		122681913
		122674355			122674549		122681933
		122674357			122674550		122681940
		122674359			122674552		122681949
		122674361			122674553		122681956
		122674358			122674555		122681961
		122674362			122674557		122681972
		122674364			122674558		122681976
		122674365			122674559		122681978
		122674367			122674560		122681979
		122674368			122674561		122681989
		122674370			122674562		122682025
		122674371			122674563		122682029
		122674372			122674566		122682036
		122674374			122674570		122682046
		122674375			122674571		122682066
		122674380			122674574		122682097
		122674383			122674575		122682111
		122674384			122674579		122682115
		122674385			122674580		122682138
		122674386			122674582		122682142
		122674387			122674583		122682160
		122674388			122674584		122682170
		122674389			122674588		122682176
		122674392			122674589		122682185
		122674393			122674590		122682238
		122674396			122674592		122682373
		122674397			122674594		122682389
		122674394			122674595		122682470
		122674398			122674593		122682473
		122674400			122674597		122682483
		122674401			122674598		122682490
		122674399			122674599		122682491
		122674403			122674606		122682503
		122674404			122674607		122682501
		122674405			122674604		122682509
		122674406			122674608		122682555
		122674408			122674610		122682563
		122674409			122674611		122682567
		122674410			122674613		122682589
		122674416			122674614		122682611
		122674412			122674615		122682614
		122674418			122674617		122682621
		122674419			122674618		122682648
		122674420			122674619		122682658
		122674421			122674620		122682681
		122674422			122674621		122682689
		122674424			122674622		122682694
		122674426			122674623		122682702
		122674427			122674624		122682705
		122674428			122674625		122682730
		122674429			122674626		122682729
		122674432			122674628		122682747
		122674434			122674627		122682752
		122674436			122674630		122682761
		122674437			122674631		122682774
		122674438			122674645		122682801
		122674439			122674649		122682805
		122674440			122674652		122682806
		122674441			122674658		122682809
		122674443			122674659		122682634
		122674445			122674662		122682826
		122674446			122674663		122682831
		122674447			122674665		122682837
		122674448			122674666		122682851
		122674449			122674671		122682855
		122674450			122674672		122682866
		122674451			122674674		122682869
		122674452			122674676		122682865
		122674453			122674678		122682890
		122674454			122674680		122682895
		122674455			122674681		122682920
		122674456			122674687		122682922
		122674457			122674703		122682942
		122674459			122674713		122682950
		122674460			122674714		122682932
		122674461			122674715		122682966
		122674462			122674717		122682970
		122674463			122674719		122682976
		122674464			122674720		122682988
		122674465			122674721		122682991
		122674466			122674726		122682982
		122674471			122674730		122683005
		122674472			122674729		122683009
		122674476			122674731		122683032
		122674477			122674732		122683034
		122674474			122674733		122683039
		122674478			122674734		122683064
		122674480			122674739		122683065
		122674483			122674740		122683081
		122674479			122674742		122683143
		122674485			122674741		122683144
		122674488			122674746		122683166
		122674492			122674748		122683167
		122674490			122674751		122683185
		122674493			122674753		122683190
		122674494			122674754		122683181
		122674498			122674755		122683212
		122674501			122674756		122683219
		122674503			122674757		122683221
		122674502			122674759		122683281
		122674504			122674760		122683298
		122674505			122674764		122683308
		122674506			122674765		122683325
		122674510			122674766		122683327
		122674515			122674768		122683482
		122674512			122674769		122683485
		122674516			122674773		122683494
		122674517			122674780		122683522
		122674518			122674781		122683524
		122674519			122674778		122683525
		122674521			122674789		122683527
		122674522			122674792		122683564
		122674523			122674799		122683565
		122674524			122674800		122683582
		122674525			122674802		122683603
		122674527			122674804		122683611
		122674528			122674806		122683617
		122674529			122674815		122683622
		122674531			122674817		122683612
		122674532			122674818		122683647
		122674534			122674820		122683666
		122674541			122674822		122683672
		122674539			122674823		122683677
		122674543			122674826		122683693
		122674545			122674828		122683673
		122674546			122674829		122683709
		122674544			122674831		122683755
		122674547			122674832		122683756
		122674548			122674833		122683765
		122674549			122674836		122683766
		122674550			122674838		122683768
		122674552			122674839		122683804
		122674553			122674837		122683809
		122674555			122674842		122683791
		122674557			122674844		122683811
		122674558			122674847		122683812
		122674559			122674848		122683815
		122674560			122674849		122683843
		122674561			122674853		122683847
		122674562			122674861		122683861
		122674563			122674862		122683866
		122674566			122674865		122683884
		122674567			122674867		122683887
		122674569			122674864		122683911
		122674570			122674868		122683927
		122674571			122674871		122683931
		122674574			122674872		122683949
		122674575			122674873		122683997
		122674579			122674875		122684124
		122674580			122674878		122684130
		122674582			122674883		122684135
		122674583			122674885		122684158
		122674584			122674886		122684164
		122674586			122674888		122684186
		122674588			122674889		122684193
		122674589			122674892		122684197
		122674590			122674893		122684202
		122674592			122674895		122684204
		122674594			122674898		122684223
		122674595			122674899		122684278
		122674593			122674902		122684279
		122674597			122674904		122684285
		122674598			122674903		122684288
		122674599			122674906		122684294
		122674606			122674907		122684301
		122674607			122674914		122684306
		122674604			122674939		122684308
		122674608			122674955		122684309
		122674610			122675044		122684310
		122674611			122675060		122684317
		122674613			122675096		122684333
		122674614			122675154		122684342
		122674615			122675155		122684369
		122674616			122675157		122684370
		122674617			122675159		122684373
		122674618			122675160		122684377
		122674619			122675128		122684387
		122674620			122675161		122684390
		122674621			122675162		122684405
		122674622			122675163		122684422
		122674623			122675164		122684430
		122674624			122675165		122684468
		122674625			122675166		122684522
		122674626			122675167		122684528
		122674628			122675169		122684610
		122674627			122675170		122684613
		122674630			122675172		122684618
		122674631			122675174		122684632
		122674643			122675177		122684638
		122674645			122675179		122684669
		122674649			122675185		122684684
		122674651			122675186		122684697
		122674652			122675191		122684699
		122674658			122675192		122684713
		122674659			122675194		122684720
		122674662			122675201		122684730
		122674663			122675203		122684759
		122674665			122675215		122684767
		122674666			122675218		122684773
		122674671			122675220		122684777
		122674672			122675221		122684802
		122674674			122675222		122684812
		122674676			122675224		122684818
		122674678			122675226		122684820
		122674679			122675236		122684829
		122674680			122675237		122684882
		122674681			122675240		122684899
		122674687			122675238		122684908
		122674703			122675242		122684911
		122674713			122675245		122684919
		122674714			122675250		122684914
		122674715			122675251		122684943
		122674716			122675256		122684946
		122674717			122675261		122684960
		122674719			122675262		122684963
		122674720			122675264		122684973
		122674721			122675265		122684979
		122674724			122675263		122684982
		122674725			122675266		122684995
		122674726			122675269		122685001
		122674730			122675271		122685002
		122674729			122675272		122685035
		122674731			122675275		122685046
		122674732			122675273		122685093
		122674733			122675277		122685150
		122674734			122675278		122685186
		122674737			122675279		122685203
		122674739			122675281		122685205
		122674740			122675284		122685256
		122674742			122675285		122685259
		122674741			122675286		122685273
		122674746			122675276		122685274
		122674748			122675287		122685290
		122674752			122675288		122685305
		122674751			122675290		122685307
		122674753			122675291		122685315
		122674754			122675296		122685331
		122674755			122675299		122685348
		122674756			122675297		122685353
		122674757			122675300		122685362
		122674758			122675301		122685365
		122674759			122675303		122685388
		122674760			122675307		122685399
		122674763			122675310		122685424
		122674764			122675311		122685431
		122674765			122675312		122685435
		122674766			122675316		122685447
		122674768			122672939		122685450
		122674769			122675317		122685466
		122674771			122675320		122685468
		122674773			122675322		122685475
		122674776			122675323		122685487
		122674779			122675325		122685502
		122674780			122675327		122685508
		122674781			122675329		122685522
		122674778			122675326		122685521
		122674789			122675330		122685531
		122674790			122675331		122685542
		122674792			122675332		122685572
		122674799			122675333		122685581
		122674800			122675336		122685595
		122674802			122675334		122685597
		122674803			122675339		122685605
		122674804			122675340		122685608
		122674805			122675342		122685612
		122674806			122675343		122685719
		122674815			122675344		122685721
		122674816			122675346		122685749
		122674813			122675348		122685771
		122674817			122675349		122685783
		122674818			122675351		122685788
		122674820			122675353		122685815
		122674822			122675355		122685843
		122674823			122675358		122685851
		122674826			122675359		122685866
		122674828			122675360		122685901
		122674829			122675361		122685916
		122674830			122675362		122685954
		122674831			122675363		122685994
		122674832			122675364		122686016
		122674833			122675369		122686024
		122674836			122675371		122686027
		122674838			122675372		122686032
		122674839			122675374		122686034
		122674837			122675375		122686035
		122674842			122675376		122686042
		122674843			122675377		122686043
		122674844			122675379		122686058
		122674847			122675382		122686074
		122674848			122675384		122686076
		122674849			122675387		122686100
		122674853			122675388		122686105
		122674860			122675389		122686114
		122674861			122675390		122686139
		122674862			122675391		122686159
		122674865			122675393		122686161
		122674867			122675392		122686163
		122674864			122675394		122686182
		122674868			122675395		122686183
		122674871			122675380		122686191
		122674872			122675397		122686195
		122674873			122675400		122686216
		122674875			122675401		122686232
		122674877			122675403		122686233
		122674878			122675404		122686252
		122674880			122675406		122686254
		122674882			122675408		122686277
		122674884			122675409		122686311
		122674883			122675411		122686313
		122674885			122675412		122686466
		122674886			122675413		122686483
		122674888			122675414		122686494
		122674889			122675417		122686498
		122674890			122675418		122686516
		122674892			122675420		122686521
		122674893			122675423		122686536
		122674895			122675425		122686551
		122674898			122675428		122686553
		122674899			122675429		122686566
		122674902			122675430		122686591
		122674904			122675431		122686618
		122674903			122675433		122686626
		122674906			122675434		122686629
		122674907			122675435		122686634
		122674914			122675438		122686641
		122674939			122675439		122686685
		122674955			122675442		122686725
		122675044			122675443		122686734
		122675060			122675444		122686783
		122675096			122675446		122686789
		122675112			122675447		122686791
		122675154			122675448		122686797
		122675155			122675449		122686808
		122675157			122675452		122686809
		122675159			122675453		122686823
		122675160			122675454		122686826
		122675128			122675460		122686853
		122675161			122675465		122686859
		122675162			122675464		122686868
		122675163			122675467		122686889
		122675164			122675468		122686891
		122675165			122675470		122686908
		122675166			122675471		122686948
		122675167			122675473		122686953
		122675169			122675474		122686975
		122675170			122675475		122686989
		122675172			122675478		122686997
		122675174			122675479		122687014
		122675177			122675477		122687029
		122675179			122675480		122687011
		122675185			122675482		122687056
		122675186			122675483		122687057
		122675191			122675484		122687255
		122675192			122675487		122687263
		122675194			122675488		122687270
		122675201			122675491		122687279
		122675203			122675496		122687284
		122675215			122675497		122687312
		122675218			122675502		122687316
		122675220			122675503		122687318
		122675221			122675507		122687324
		122675222			122675511		122687327
		122675223			122675514		122687340
		122675224			122675515		122687349
		122675226			122675520		122687359
		122675234			122675521		122687360
		122675236			122675525		122687365
		122675237			122675526		122687375
		122675240			122675527		122687382
		122675238			122675528		122687385
		122675242			122675530		122687409
		122675245			122675531		122687411
		122675250			122675534		122687414
		122675251			122675538		122687435
		122675255			122675542		122687474
		122675256			122675543		122687480
		122675261			122675545		122687520
		122675262			122675547		122687533
		122675264			122675548		122687538
		122675265			122675549		122687539
		122675263			122675551		122687551
		122675266			122675552		122687571
		122675269			122675553		122687588
		122675271			122675555		122687689
		122675272			122675556		122687694
		122675275			122675563		122687695
		122675273			122675564		122687704
		122675277			122675565		122687716
		122675278			122675566		122687763
		122675279			122675567		122687792
		122675281			122675572		122687793
		122675282			122675575		122687826
		122675284			122675577		122687835
		122675285			122675582		122687846
		122675286			122675583		122687849
		122675276			122675584		122687855
		122675287			122675585		122687858
		122675288			122675590		122687859
		122675290			122675591		122687862
		122675291			122675593		122687870
		122675295			122675594		122687883
		122675296			122675595		122687886
		122675299			122675598		122687907
		122675297			122675599		122687921
		122675300			122675602		122687927
		122675301			122675603		122687967
		122675303			122675605		122687997
		122675307			122675607		122688010
		122675308			122675609		122688017
		122675310			122675611		122688027
		122675311			122675610		122688039
		122675312			122675614		122688059
		122675313			122675615		122688062
		122675314			122675616		122688104
		122675315			122675617		122688119
		122675316			122675618		122687928
		122672939			122675623		122688197
		122675317			122675625		122688211
		122675320			122675626		122688227
		122675322			122675629		122688232
		122675323			122675630		122688240
		122675324			122675633		122688277
		122675325			122675634		122688278
		122675327			122675635		122688289
		122675329			122675636		122688293
		122675326			122675637		122688318
		122675330			122675638		122688324
		122675331			122675641		122688328
		122675332			122675642		122688349
		122675333			122675643		122688364
		122675336			122675644		122688374
		122675334			122675645		122688380
		122675337			122675647		122688383
		122675339			122675646		122688386
		122675340			122675648		122688385
		122675342			122675649		122688387
		122675343			122675651		122688401
		122675344			122675652		122688450
		122675346			122675656		122688464
		122675348			122675655		122688481
		122675349			122675659		122688494
		122675351			122675663		122688536
		122675353			122675667		122688537
		122675355			122675665		122688547
		122675358			122675673		122688567
		122675359			122675679		122688576
		122675360			122675681		122688610
		122675361			122675682		122688615
		122675362			122675683		122688624
		122675363			122675687		122688630
		122675364			122675686		122688631
		122675369			122675689		122688643
		122675370			122675690		122688662
		122675371			122675691		122688664
		122675372			122675692		122688677
		122675374			122675693		122688681
		122675375			122675695		122688682
		122675376			122675696		122688699
		122675377			122675697		122688704
		122675379			122675698		122688707
		122675382			122675702		122688709
		122675384			122675704		122688711
		122675387			122675708		122688712
		122675388			122675709		122688713
		122675389			122675706		122688722
		122675390			122675710		122688729
		122675391			122675711		122688733
		122675393			122675714		122688885
		122675392			122675715		122688967
		122675394			122675716		122688968
		122675395			122675713		122688992
		122675380			122675718		122689001
		122675397			122675719		122689002
		122675399			122675720		122689005
		122675400			122675721		122689022
		122675401			122675724		122689023
		122675403			122675725		122689061
		122675404			122675730		122689094
		122675406			122675732		122689103
		122675408			122675735		122689113
		122675409			122675736		122689121
		122675411			122675737		122689136
		122675412			122675741		122689139
		122675413			122675742		122689166
		122675414			122675744		122689186
		122675417			122675745		122689193
		122675418			122675748		122689195
		122675420			122675749		122689220
		122675421			122675750		122689229
		122675423			122675753		122689254
		122675424			122675754		122689258
		122675425			122675756		122689277
		122675427			122675758		122689288
		122675428			122675757		122689267
		122675429			122675760		122689292
		122675430			122675761		122689311
		122675431			122675763		122689326
		122675433			122675765		122689332
		122675434			122675768		122689345
		122675435			122675771		122689419
		122675437			122675769		122689426
		122675438			122675772		122689425
		122675439			122675773		122689445
		122675442			122675776		122689452
		122675443			122675779		122689460
		122675444			122675780		122689469
		122675446			122675782		122689513
		122675447			122675781		122689518
		122675448			122675785		122689543
		122675449			122675787		122689552
		122675452			122675788		122689599
		122675450			122675793		122689601
		122675453			122675794		122689605
		122675454			122675798		122689606
		122675457			122675799		122689631
		122675460			122675800		122689664
		122675463			122675803		122689665
		122675465			122675801		122689667
		122675464			122675805		122689669
		122675467			122675806		122689671
		122675468			122675808		122689673
		122675470			122675809		122689653
		122675471			122675815		122689714
		122675472			122675816		122689718
		122675473			122675818		122689729
		122675474			122675819		122689754
		122675475			122675820		122689767
		122675478			122675825		122689799
		122675479			122675830		122689816
		122675477			122675839		122689839
		122675480			122675841		122689880
		122675481			122675843		122689884
		122675482			122675845		122689892
		122675483			122675847		122689922
		122675484			122675849		122689984
		122675487			122675851		122689985
		122675488			122675854		122689988
		122675491			122675856		122690006
		122675490			122675859		122690027
		122675493			122675865		122690045
		122675494			122675866		122690055
		122675495			122675867		122690081
		122675496			122675868		122690103
		122675497			122675869		122690179
		122675499			122675870		122690203
		122675500			122675873		122690206
		122675501			122675875		122690212
		122675502			122675877		122690213
		122675503			122675880		122690249
		122675505			122675878		122690255
		122675507			122675881		122690266
		122675509			122675882		122690309
		122675511			122675884		122690397
		122675514			122675885		122690491
		122675515			122675886		122690505
		122675517			122675888		122690543
		122675520			122675889		122690540
		122675521			122675891		122690552
		122675525			122675898		122690557
		122675526			122675899		122690570
		122675527			122675900		122690628
		122675528			122675901		122690635
		122675530			122675902		122690651
		122675531			122675904		122690660
		122675534			122675903		122690670
		122675536			122675909		122690698
		122675538			122675910		122690723
		122675542			122675912		122690726
		122675543			122675913		122690752
		122675545			122675911		122690757
		122675547			122675914		122690761
		122675548			122675915		122690763
		122675549			122675920		122690764
		122675551			122675922		122690774
		122675552			122675923		122690775
		122675553			122675925		122690784
		122675554			122675926		122690789
		122675555			122675927		122690860
		122675556			122675928		122690901
		122675557			122675931		122691067
		122675558			122675936		122691209
		122675563			122675940		122691307
		122675564			122675939		122691369
		122675565			122675943		122691383
		122675566			122675944		122691384
		122675567			122675945		122691408
		122675571			122675946		122691458
		122675572			122675947		122691474
		122675574			122675948		122691490
		122675575			122675949		122691491
		122675577			122675952		122691512
		122675579			122675953		122691513
		122675582			122675955		122691518
		122675583			122675957		122691519
		122675584			122675954		122691536
		122675585			122675959		122691538
		122675586			122675962		122691548
		122675589			122675965		122691584
		122675590			122675966		122691591
		122675591			122675969		122691615
		122675593			122675970		122691623
		122675594			122675973		122691636
		122675595			122675974		122691638
		122675598			122675977		122691659
		122675599			122675979		122691678
		122675602			122675981		122691685
		122675603			122675982		122691691
		122675605			122675986		122691692
		122675607			122675989		122691694
		122675609			122675991		122691695
		122675611			122675992		122691698
		122675610			122675994		122691708
		122675614			122675997		122691711
		122675615			122675999		122691714
		122675616			122676001		122691727
		122675617			122676002		122691747
		122675618			122676003		122691751
		122675621			122676004		122691773
		122675623			122676006		122691774
		122675625			122676010		122691781
		122675626			122676011		122691816
		122675629			122676012		122691822
		122675630			122676014		122691825
		122675633			122676016		122691855
		122675634			122676017		122691882
		122675635			122676019		122691884
		122675636			122676020		122691895
		122675637			122676021		122691917
		122675638			122676022		122691925
		122675639			122676024		122691928
		122675641			122676026		122691932
		122675642			122676027		122691934
		122675643			122676030		122691938
		122675644			122676029		122691957
		122675645			122676032		122691960
		122675647			122676034		122691963
		122675646			122676040		122691978
		122675648			122676036		122691979
		122675649			122676041		122692000
		122675651			122676042		122692007
		122675652			122676044		122692041
		122675656			122676047		122692058
		122675655			122676048		122692093
		122675659			122676049		122692100
		122675663			122676051		122692116
		122675664			122676052		122692149
		122675667			122676054		122692151
		122675665			122676055		122692158
		122675669			122676057		122692181
		122675673			122676060		122692187
		122675679			122676061		122692189
		122675681			122676062		122692202
		122675682			122676063		122692208
		122675683			122676066		122692215
		122675685			122676070		122692223
		122675687			122676076		122692228
		122675686			122676079		122692233
		122675689			122676082		122692255
		122675690			122676083		122692267
		122675691			122676081		122692274
		122675692			122676086		122692280
		122675693			122676089		122692290
		122675695			122676088		122692295
		122675696			122676091		122692303
		122675697			122676095		122692320
		122675698			122676096		122692326
		122675702			122676102		122692331
		122675704			122676099		122692335
		122675705			122676104		122692369
		122675708			122676107		122692388
		122675709			122676109		122692455
		122675706			122676110		122692456
		122675710			122676114		122692460
		122675711			122676118		122692467
		122675714			122676125		122692497
		122675715			122676126		122692508
		122675716			122676128		122692521
		122675713			122676131		122692522
		122675717			122676133		122692545
		122675718			122676134		122692549
		122675719			122676137		122692555
		122675720			122676140		122692559
		122675721			122676145		122692562
		122675724			122676146		122692567
		122675725			122676143		122692572
		122675726			122676150		122692576
		122675730			122676154		122692582
		122675732			122676156		122692588
		122675731			122676157		122692590
		122675735			122676158		122692595
		122675736			122676159		122692602
		122675737			122676160		122692616
		122675741			122676166		122692650
		122675739			122676171		122692689
		122675742			122676173		122692699
		122675744			122676190		122692708
		122675745			122676216		122692777
		122675748			122676232		122692786
		122675749			122676264		122692819
		122675750			122676300		122692829
		122675751			122676373		122692835
		122675753			122676374		122692840
		122675754			122676378		122692841
		122675756			122676380		122692883
		122675758			122676381		122693186
		122675757			122676382		122693211
		122675760			122676383		122693219
		122675761			122676387		122693233
		122675762			122676388		122693244
		122675763			122676390		122693265
		122675765			122676389		122693272
		122675767			122676392		122693289
		122675768			122676394		122693323
		122675771			122676395		122693384
		122675769			122676396		122693386
		122675772			122676397		122693399
		122675773			122676403		122693415
		122675776			122676404		122693434
		122675779			122676405		122693448
		122675780			122676408		122693450
		122675782			122676419		122693451
		122675781			122676421		122693453
		122675785			122676422		122693479
		122675787			122676426		122693499
		122675788			122676424		122693524
		122675793			122676428		122693536
		122675794			122676429		122693568
		122675798			122676431		122693577
		122675799			122676432		122693580
		122675800			122676433		122693584
		122675803			122676446		122693586
		122675801			122676445		122693591
		122675805			122676450		122693599
		122675806			122676451		122693613
		122675807			122676452		122693648
		122675808			122676453		122693649
		122675809			122676454		122693657
		122675815			122676456		122693665
		122675816			122676460		122693673
		122675818			122676465		122693693
		122675819			122676472		122693700
		122675820			122676473		122693710
		122675821			122676474		122693714
		122675825			122676477		122693717
		122675830			122676481		122693718
		122675836			122676482		122693753
		122675837			122676483		122693760
		122675839			122676484		122693762
		122675840			122676485		122693772
		122675841			122676487		122693777
		122675843			122676488		122693785
		122675845			122676489		122693786
		122675847			122676492		122693787
		122675849			122676491		122693790
		122675851			122676494		122693796
		122675854			122676495		122693797
		122675856			122676496		122693801
		122675859			122676498		122693806
		122675857			122676499		122693807
		122675861			122676500		122693818
		122675862			122676507		122693821
		122675865			122676508		122693823
		122675866			122676510		122693832
		122675867			122676511		122693838
		122675868			122676513		122693844
		122675869			122676514		122693849
		122675870			122676515		122693862
		122675873			122676517		122693891
		122675875			122676519		122693892
		122675877			122676518		122693903
		122675880			122676520		122693887
		122675878			122676526		122693908
		122675881			122676527		122693918
		122675882			122676529		122693922
		122675884			122676532		122693923
		122675885			122676533		122693927
		122675886			122676534		122693934
		122675888			122676535		122693954
		122675889			122676537		122693959
		122675891			122676539		122693963
		122675897			122676542		122693949
		122675898			122676541		122693972
		122675899			122676543		122693973
		122675900			122676544		122693981
		122675901			122676545		122693991
		122675902			122676546		122693998
		122675904			122676549		122694001
		122675905			122676551		122694008
		122675906			122676554		122694018
		122675903			122676552		122694020
		122675908			122676556		122694023
		122675909			122676557		122694029
		122675910			122676558		122694054
		122675912			122676561		122694058
		122675913			122676562		122694062
		122675911			122676563		122694068
		122675914			122676564		122694123
		122675915			122676566		122694129
		122675919			122676567		122694130
		122675920			122676569		122694132
		122675922			122676570		122694137
		122675923			122676572		122694140
		122675921			122676573		122694143
		122675925			122676574		122694148
		122675926			122676575		122694150
		122675927			122676578		122694151
		122675928			122676579		122694152
		122675931			122676581		122694160
		122675933			122676584		122694164
		122675936			122676585		122694176
		122675940			122676586		122694181
		122675939			122676587		122694205
		122675943			122676588		122694211
		122675944			122676589		122694214
		122675945			122676592		122694225
		122675946			122676593		122694227
		122675947			122676594		122694236
		122675948			122676595		122694239
		122675949			122676597		122694240
		122675952			122676599		122694248
		122675953			122676601		122694257
		122675955			122676602		122694261
		122675957			122676603		122694263
		122675954			122676604		122694266
		122675959			122676607		122694272
		122675962			122676608		122694290
		122675963			122676610		122694308
		122675965			122676611		122694316
		122675966			122676615		122694318
		122675969			122676616		122694343
		122675970			122676617		122694356
		122675973			122676618		122694369
		122675974			122676620		122694370
		122675975			122676621		122694379
		122675977			122676622		122694385
		122675978			122676623		122694393
		122675979			122676624		122694430
		122675981			122676629		122694432
		122675982			122676630		122694446
		122675986			122676631		122694447
		122675989			122676632		122694452
		122675991			122676636		122694469
		122675992			122676637		122694472
		122675993			122676640		122694477
		122675994			122676641		122694480
		122675997			122676643		122694486
		122675999			122676642		122694488
		122676001			122676644		122694532
		122676002			122676647		122694537
		122676003			122676650		122694542
		122676004			122676651		122694549
		122676006			122676652		122694551
		122676009			122676478		122694570
		122676010			122676655		122694574
		122676011			122676656		122694588
		122676012			122676659		122694595
		122676014			122676660		122694597
		122676016			122676661		122694618
		122676017			122676662		122694634
		122676018			122676664		122694636
		122676019			122676665		122694637
		122676020			122676666		122694640
		122676021			122676667		122694641
		122676022			122676668		122694646
		122676024			122676669		122694649
		122676026			122676670		122694655
		122676027			122676671		122694662
		122676030			122676672		122694677
		122676029			122676676		122694675
		122676032			122676678		122694685
		122676034			122676680		122694702
		122676040			122676682		122694707
		122676036			122676683		122694712
		122676041			122676685		122694713
		122676042			122676686		122694718
		122676044			122676690		122694720
		122676047			122676691		122694725
		122676048			122676692		122694735
		122676049			122676693		122694737
		122676051			122676695		122694739
		122676052			122676696		122694754
		122676054			122676697		122694761
		122676055			122676698		122694764
		122676057			122676701		122694780
		122676060			122676702		122694790
		122676061			122676707		122694793
		122676062			122676708		122694804
		122676063			122676709		122694808
		122676066			122676712		122694826
		122676070			122676717		122694827
		122676074			122676718		122694842
		122676076			122676725		122694848
		122676079			122676727		122694852
		122676080			122676728		122694855
		122676082			122676729		122694860
		122676083			122676730		122694862
		122676081			122676745		122694885
		122676086			122676746		122694893
		122676089			122676747		122694896
		122676088			122676761		122694899
		122676091			122676763		122694897
		122676093			122676765		122694942
		122676095			122676770		122694945
		122676096			122676767		122694989
		122676102			122676786		122694994
		122676099			122676783		122695009
		122676104			122676789		122695018
		122676107			122676798		122695019
		122676109			122676807		122695022
		122676110			122676808		122695028
		122676113			122676809		122695038
		122676114			122676806		122695049
		122676118			122676810		122695108
		122676119			122676813		122695120
		122676125			122676818		122695133
		122676126			122676817		122695135
		122676128			122676825		122695146
		122676131			122676831		122695165
		122676133			122676832		122695208
		122676134			122676833		122695214
		122676137			122676837		122695218
		122676138			122676835		122695229
		122676140			122676840		122695232
		122676145			122676841		122695244
		122676146			122676846		122695247
		122676143			122676847		122695249
		122676150			122676848		122695252
		122676154			122676849		122695263
		122676156			122676850		122695266
		122676157			122676851		122695267
		122676158			122676853		122695282
		122676159			122676854		122695290
		122676160			122676855		122695295
		122676166			122676856		122695302
		122676171			122676857		122695301
		122676172			122676858		122695312
		122676173			122676859		122695318
		122676190			122676865		122695333
		122676216			122676867		122695337
		122676232			122676871		122695341
		122676264			122676873		122695345
		122676300			122676874		122695368
		122676373			122676876		122695374
		122676374			122676878		122695376
		122676375			122676879		122695377
		122676378			122676881		122695400
		122676380			122676884		122695419
		122676381			122676886		122695418
		122676382			122676863		122695422
		122676383			122676889		122695428
		122676387			122676890		122695455
		122676388			122676891		122695459
		122676390			122676894		122695475
		122676389			122676895		122695494
		122676392			122676893		122695497
		122676394			122676896		122695500
		122676395			122676900		122695507
		122676396			122676901		122695513
		122676397			122676902		122695519
		122676403			122676904		122695525
		122676404			122676906		122695529
		122676405			122676907		122695530
		122676406			122676909		122695535
		122676408			122676913		122695539
		122676419			122676915		122695543
		122676421			122676916		122695545
		122676422			122676919		122695563
		122676426			122676920		122695564
		122676424			122676922		122695582
		122676428			122676924		122695589
		122676429			122676925		122695597
		122676431			122676926		122695609
		122676432			122676927		122695611
		122676433			122676934		122695626
		122676446			122676935		122695627
		122676445			122676937		122695633
		122676450			122676939		122696154
		122676451			122676938		122696159
		122676452			122676940		122696165
		122676453			122676941		122696176
		122676454			122676942		122696177
		122676456			122676943		122696179
		122676460			122676945		122696219
		122676465			122676947		122696220
		122676472			122676950		122696222
		122676473			122676951		122696239
		122676474			122676953		122696242
		122676477			122676955		122696265
		122676481			122676956		122696299
		122676482			122676958		122696301
		122676483			122676954		122696306
		122676484			122676959		122696320
		122676485			122676960		122696321
		122676487			122676962		122696319
		122676488			122676965		122696333
		122676489			122676964		122696342
		122676492			122676967		122696348
		122676491			122676968		122696351
		122676494			122676972		122696352
		122676495			122676973		122696357
		122676496			122676974		122696360
		122676498			122676975		122696373
		122676499			122676976		122696378
		122676500			122676979		122696395
		122676501			122676977		122696397
		122676507			122676981		122696400
		122676504			122676984		122696410
		122676508			122676985		122696414
		122676510			122676986		122696417
		122676511			122676989		122696433
		122676513			122676990		122696436
		122676514			122676991		122696448
		122676515			122676992		122696457
		122676517			122676994		122696459
		122676519			122676995		122696462
		122676518			122676996		122696471
		122676520			122676998		122696493
		122676522			122676999		122696529
		122676523			122677001		122696536
		122676526			122677003		122696555
		122676527			122677004		122696556
		122676529			122677005		122696558
		122676532			122677008		122696561
		122676533			122677009		122696591
		122676534			122677010		122696611
		122676535			122676993		122696612
		122676537			122677011		122696613
		122676539			122677015		122696614
		122676542			122677017		122696617
		122676541			122677018		122696661
		122676543			122677019		122696688
		122676544			122677020		122696765
		122676545			122677021		122696775
		122676546			122677023		122696794
		122676547			122677024		122696792
		122676549			122677025		122696802
		122676550			122677026		122696814
		122676551			122677027		122696819
		122676554			122677028		122696840
		122676552			122677029		122696841
		122676556			122677033		122696852
		122676557			122677035		122696880
		122676558			122677036		122696883
		122676561			122677037		122696898
		122676562			122677038		122696912
		122676563			122677039		122696918
		122676564			122677040		122696942
		122676565			122677042		122696964
		122676566			122677043		122696968
		122676567			122677046		122696995
		122676569			122677048		122697001
		122676570			122677049		122697010
		122676571			122677051		122697037
		122676572			122677052		122697046
		122676573			122677055		122697055
		122676574			122677058		122697070
		122676576			122677060		122697085
		122676575			122677044		122697094
		122676577			122677063		122697105
		122676578			122677066		122697138
		122676579			122677064		122697140
		122676581			122677067		122697141
		122676584			122677069		122697158
		122676585			122677070		122697168
		122676586			122677071		122697172
		122676587			122677072		122697195
		122676588			122677073		122697204
		122676589			122677074		122697205
		122676591			122677075		122697206
		122676592			122677076		122697235
		122676593			122677080		122697269
		122676594			122677077		122697271
		122676596			122677081		122697276
		122676595			122677085		122697288
		122676597			122677086		122697293
		122676599			122677089		122697294
		122676601			122677091		122697302
		122676602			122677093		122697304
		122676603			122677094		122697308
		122676604			122677097		122697314
		122676606			122677098		122697317
		122676607			122677100		122697318
		122676608			122677102		122697337
		122676610			122677103		122697362
		122676611			122677108		122697363
		122676613			122677111		122697374
		122676615			122677109		122697395
		122676616			122677113		122697399
		122676617			122677114		122697404
		122676618			122677115		122697410
		122676620			122677117		122697412
		122676621			122677119		122697420
		122676622			122677116		122697428
		122676623			122677120		122697430
		122676624			122677121		122697435
		122676629			122677122		122697436
		122676630			122677123		122697437
		122676631			122677124		122697446
		122676632			122677125		122697490
		122676633			122677126		122697494
		122676634			122677130		122697495
		122676636			122677131		122697510
		122676637			122677133		122697516
		122676640			122677132		122697525
		122676641			122677136		122697529
		122676643			122677139		122697542
		122676642			122677141		122697547
		122676644			122677142		122697550
		122676645			122677140		122697551
		122676647			122677143		122697571
		122676649			122677147		122697578
		122676650			122677150		122697579
		122676651			122677155		122697608
		122676652			122677156		122697650
		122676653			122677157		122697664
		122676478			122677158		122697677
		122676655			122677161		122697742
		122676656			122677159		122697757
		122676659			122677163		122697778
		122676660			122677170		122697783
		122676661			122677171		122697811
		122676662			122677172		122697855
		122676664			122677173		122698004
		122676665			122677177		122698204
		122676666			122677174		122698212
		122676667			122677180		122698230
		122676668			122677183		122698235
		122676669			122677186		122698253
		122676670			122677187		122698256
		122676671			122677188		122698265
		122676672			122677193		122698272
		122676674			122677196		122698283
		122676676			122677197		122698295
		122676678			122677199		122698301
		122676680			122677200		122698302
		122676682			122677206		122698313
		122676683			122677207		122698324
		122676685			122677209		122698308
		122676686			122677211		122698328
		122676688			122677212		122698358
		122676690			122677213		122698373
		122676691			122677214		122698375
		122676692			122677217		122698377
		122676693			122677218		122698396
		122676695			122677219		122698399
		122676696			122677221		122698414
		122676697			122677224		122698420
		122676698			122677225		122698431
		122676699			122677227		122698443
		122676701			122677228		122698455
		122676702			122677226		122698457
		122676706			122677229		122698485
		122676707			122677230		122698519
		122676708			122677231		122698538
		122676709			122677233		122698561
		122676712			122677236		122698567
		122676717			122677237		122698568
		122676718			122677239		122698575
		122676725			122677240		122698578
		122676727			122677245		122698597
		122676728			122677252		122698602
		122676729			122677253		122698641
		122676730			122677223		122698647
		122676736			122677254		122698660
		122676745			122677255		122698663
		122676746			122677258		122698680
		122676747			122677257		122698694
		122676757			122677259		122698692
		122676759			122677260		122698711
		122676761			122677261		122698716
		122676763			122677263		122698779
		122676764			122677262		122698783
		122676765			122677264		122698788
		122676769			122677269		122698794
		122676770			122677271		122698800
		122676767			122677272		122698810
		122676786			122677273		122698832
		122676783			122677274		122698854
		122676789			122677276		122698876
		122676798			122677278		122698888
		122676801			122677281		122698914
		122676804			122677279		122698932
		122676807			122677283		122698956
		122676808			122677284		122698958
		122676809			122677286		122699088
		122676806			122677287		122699111
		122676810			122677288		122699133
		122676813			122677289		122699156
		122676818			122677290		122699211
		122676817			122677293		122699222
		122676825			122677294		122699230
		122676831			122677296		122699249
		122676832			122677297		122699247
		122676833			122677299		122699255
		122676837			122677300		122699276
		122676835			122677304		122699282
		122676840			122677308		122699290
		122676841			122677307		122699292
		122676844			122677309		122699299
		122676846			122677313		122699304
		122676847			122677310		122699319
		122676848			122677320		122699326
		122676849			122677322		122699374
		122676850			122677324		122699381
		122676851			122677325		122699405
		122676853			122677329		122699419
		122676854			122677330		122699433
		122676855			122677332		122699450
		122676856			122677331		122699476
		122676857			122677334		122699483
		122676858			122677337		122699491
		122676859			122677338		122699495
		122676865			122677339		122699513
		122676867			122677341		122699517
		122676871			122677342		122699522
		122676872			122677344		122699528
		122676873			122677346		122699535
		122676874			122677350		122699555
		122676876			122677351		122699569
		122676877			122677355		122699579
		122676878			122677357		122699582
		122676879			122677359		122699611
		122676881			122677360		122699621
		122676882			122677361		122699642
		122676883			122677363		122699645
		122676884			122677369		122699650
		122676886			122677377		122699659
		122676887			122677379		122699661
		122676863			122677380		122699670
		122676888			122677382		122699680
		122676889			122677385		122699683
		122676890			122677387		122699686
		122676891			122677388		122699712
		122676894			122677389		122699717
		122676895			122677396		122699751
		122676893			122677397		122699764
		122676896			122677398		122699830
		122676898			122677403		122699832
		122676900			122677404		122699833
		122676901			122677407		122699845
		122676902			122677409		122699862
		122676904			122677410		122699870
		122676906			122677411		122699919
		122676907			122677412		122699945
		122676909			122677415		122699958
		122676913			122677417		122699976
		122676915			122677423		122699986
		122676916			122677425		122700018
		122676918			122677427		122700034
		122676919			122677432		122700046
		122676920			122677434		122700055
		122676922			122677437		122700057
		122676924			122677440		122700089
		122676925			122677441		122700093
		122676926			122677443		122700094
		122676927			122677446		122700110
		122676928			122677448		122700118
		122676930			122677450		122700127
		122676931			122677453		122700128
		122676932			122677454		122700140
		122676933			122677457		122700144
		122676934			122677459		122700151
		122676935			122677466		122700178
		122676937			122677469		122700214
		122676939			122677471		122700222
		122676938			122677474		122700229
		122676940			122677475		122700265
		122676941			122677478		122700273
		122676942			122677482		122700281
		122676943			122677483		122700288
		122676945			122677484		122700320
		122676947			122677485		122700366
		122676950			122677488		122700372
		122676951			122677491		122700386
		122676952			122677493		122700395
		122676953			122677494		122700194
		122676955			122677502		122700417
		122676956			122677506		122700437
		122676958			122677512		122700461
		122676954			122677513		122700477
		122676959			122677514		122700496
		122676960			122677517		122700502
		122676962			122677518		122700504
		122676963			122677519		122700509
		122676965			122677522		122700515
		122676964			122677528		122700524
		122676967			122677530		122700529
		122676968			122677531		122700525
		122676969			122677532		122700553
		122676972			122677535		122700572
		122676973			122677537		122700586
		122676974			122677539		122700607
		122676975			122677541		122700610
		122676976			122677542		122700614
		122676978			122677544		122700621
		122676979			122677547		122700628
		122676980			122677551		122700629
		122676977			122677556		122700638
		122676981			122677557		122700677
		122676982			122677559		122700685
		122676984			122677565		122700686
		122676985			122677567		122700691
		122676986			122677577		122700716
		122676989			122677579		122700723
		122676987			122677583		122700751
		122676990			122677587		122700760
		122676991			122677588		122700807
		122676992			122677591		122700819
		122676994			122677593		122700825
		122676995			122677594		122700841
		122676996			122677596		122700843
		122676998			122677599		122700856
		122676999			122677601		122700861
		122677000			122677602		122700877
		122677001			122677605		122700888
		122677003			122677607		122700924
		122677004			122677609		122700941
[truncated: 16,318 more rows]
