# Supplementary material for: Deer antler reserve mesenchyme cells modified with miR-145 promote chondrogenesis in cartilage regeneration
Source: Front Vet Sci. 2024 Dec 24;11:1500969. doi: 10.3389/fvets.2024.1500969 (PMC11705092; doi:10.3389/fvets.2024.1500969)
Supplement: Supplementary File S6 — Source data of venn diagram of differentially expressed target genes of miR-145 in the pairwise comparisons. [file Table_6.XLS]

## Sheet: sheet1
Supplementary File 6 Source data of venn diagram of differentially expressed target genes of miR-145 in the pairwise comparisons
		CP_7vsCP_0_CP_14vsCP_7_CCvsCP_14_CP_14vsCP_0_CCvsCP_7_a_11_all	CP_7vsCP_0-no-CP_14vsCP_7-no-CCvsCP_14-no-CP_14vsCP_0-no-CCvsCP_7-yes	CP_7vsCP_0-no-CP_14vsCP_7-no-CCvsCP_14-no-CP_14vsCP_0-yes-CCvsCP_7-no	CP_7vsCP_0-no-CP_14vsCP_7-no-CCvsCP_14-no-CP_14vsCP_0-yes-CCvsCP_7-yes	CP_7vsCP_0-no-CP_14vsCP_7-no-CCvsCP_14-yes-CP_14vsCP_0-no-CCvsCP_7-no	CP_7vsCP_0-no-CP_14vsCP_7-no-CCvsCP_14-yes-CP_14vsCP_0-no-CCvsCP_7-yes	CP_7vsCP_0-no-CP_14vsCP_7-no-CCvsCP_14-yes-CP_14vsCP_0-yes-CCvsCP_7-no	CP_7vsCP_0-no-CP_14vsCP_7-no-CCvsCP_14-yes-CP_14vsCP_0-yes-CCvsCP_7-yes	CP_7vsCP_0-no-CP_14vsCP_7-yes-CCvsCP_14-no-CP_14vsCP_0-no-CCvsCP_7-no	CP_7vsCP_0-no-CP_14vsCP_7-yes-CCvsCP_14-no-CP_14vsCP_0-no-CCvsCP_7-yes	CP_7vsCP_0-no-CP_14vsCP_7-yes-CCvsCP_14-no-CP_14vsCP_0-yes-CCvsCP_7-no	CP_7vsCP_0-no-CP_14vsCP_7-yes-CCvsCP_14-no-CP_14vsCP_0-yes-CCvsCP_7-yes	CP_7vsCP_0-no-CP_14vsCP_7-yes-CCvsCP_14-yes-CP_14vsCP_0-no-CCvsCP_7-no	CP_7vsCP_0-no-CP_14vsCP_7-yes-CCvsCP_14-yes-CP_14vsCP_0-no-CCvsCP_7-yes	CP_7vsCP_0-no-CP_14vsCP_7-yes-CCvsCP_14-yes-CP_14vsCP_0-yes-CCvsCP_7-no	CP_7vsCP_0-no-CP_14vsCP_7-yes-CCvsCP_14-yes-CP_14vsCP_0-yes-CCvsCP_7-yes	CP_7vsCP_0-yes-CP_14vsCP_7-no-CCvsCP_14-no-CP_14vsCP_0-no-CCvsCP_7-no	CP_7vsCP_0-yes-CP_14vsCP_7-no-CCvsCP_14-no-CP_14vsCP_0-no-CCvsCP_7-yes	CP_7vsCP_0-yes-CP_14vsCP_7-no-CCvsCP_14-no-CP_14vsCP_0-yes-CCvsCP_7-no	CP_7vsCP_0-yes-CP_14vsCP_7-no-CCvsCP_14-no-CP_14vsCP_0-yes-CCvsCP_7-yes	CP_7vsCP_0-yes-CP_14vsCP_7-no-CCvsCP_14-yes-CP_14vsCP_0-no-CCvsCP_7-no	CP_7vsCP_0-yes-CP_14vsCP_7-no-CCvsCP_14-yes-CP_14vsCP_0-no-CCvsCP_7-yes	CP_7vsCP_0-yes-CP_14vsCP_7-no-CCvsCP_14-yes-CP_14vsCP_0-yes-CCvsCP_7-no	CP_7vsCP_0-yes-CP_14vsCP_7-no-CCvsCP_14-yes-CP_14vsCP_0-yes-CCvsCP_7-yes	CP_7vsCP_0-yes-CP_14vsCP_7-yes-CCvsCP_14-no-CP_14vsCP_0-no-CCvsCP_7-no	CP_7vsCP_0-yes-CP_14vsCP_7-yes-CCvsCP_14-no-CP_14vsCP_0-no-CCvsCP_7-yes	CP_7vsCP_0-yes-CP_14vsCP_7-yes-CCvsCP_14-no-CP_14vsCP_0-yes-CCvsCP_7-no	CP_7vsCP_0-yes-CP_14vsCP_7-yes-CCvsCP_14-no-CP_14vsCP_0-yes-CCvsCP_7-yes	CP_7vsCP_0-yes-CP_14vsCP_7-yes-CCvsCP_14-yes-CP_14vsCP_0-no-CCvsCP_7-no	CP_7vsCP_0-yes-CP_14vsCP_7-yes-CCvsCP_14-yes-CP_14vsCP_0-no-CCvsCP_7-yes	CP_7vsCP_0-yes-CP_14vsCP_7-yes-CCvsCP_14-yes-CP_14vsCP_0-yes-CCvsCP_7-no	CP_7vsCP_0-yes-CP_14vsCP_7-yes-CCvsCP_14-yes-CP_14vsCP_0-yes-CCvsCP_7-yes
		122695589	122687057	122698567	122709254	122677691	122688968	122684829	122686100	122700094	122681972	122700638	122684713	122693844	122687414	122693801	122680209	122696555	122702543	122684684	122694718	122697529	122702263	122687056	122704467	122681479	122674843	122687327	122691548	122694054	122703870	122688324	122695589
		122691548	122686618	122681902	122693536	122696220	122681678	122683756	122707479	122681630	122707642	122675905	122682555	122693591	122681155	122695507	122693599	122687694	122684135	122700093	122686641	122694008	122706995	122681372	122703302	122695582	122685435	122700686	122698783	122695302	122696558	122684430	122709044
		122687056	122709072	122677112	122694020	122703309	122695500	122706706	122703874	122677706	122690081	122707640	122700128	122708726	122683327	122691708	122701341	122681978	122675639	122696222	122678168	122704436	122673254	122686024	122684202	122710086	122686685	122673961	122697495	122700366	122707522	122685531	122688240
		122684684	122694636	122682563	122681814	122675669	122687029	122686032	122675993	122692202	122691978	122684164	122677164	122685487	122705427	122705386	122704816	122690726	122676547	122694452	122685521	122700140	122686826	122704794	122702995	122686789	122704565	122699381	122685431	122688380	122700685	122681498	122677054
		122698783	122698212	122703548	122700502	122709912	122675906	122690860	122674289	122683281	122696400	122708688	122700144	122708868	122704309	122675975	122685843	122705381	122679840	122692467	122706774	122697141	122705421	122704366	122692460	122701387	122692582	122676963	122681884	122707603	122708729	122682988	122684820
		122694054	122674803	122681979	122709394	122679552	122702993	122677992	122706530	122708409	122695218	122697105	122683815	122696414	122701922	122675481	122679832	122692883	122709089	122701352	122673800	122681806	122693903	122696395	122686908	122682681	122704964	122679509	122689671	122675571	122687689	122683039	122705466
		122709044	122708877	122680872	122673054	122690006	122706465	122702599	122703379	122703599	122699751	122679846	122698265	122689419	122703615	122699686	122708618	122677301	122689880	122704702	122677872	122697276	122693289	122682752	122707645	122684802	122688610	122675500	122708815	122674651	122678959	122686823	122681156
		122704467	122684812	122689892	122690670	122697037	122675308	122702760	122674790	122694532	122684669	122676504	122699319	122684777	122683065	122699683	122703261	122690045	122703205	122686035	122676969	122699958	122679333	122697269	122677439	122689023	122708683	122709215	122707500	122686182	122675731	122692331	122675399
		122688324	122703885	122708680	122698399	122677222	122709593	122703684	122694597	122703497	122697001	122691474	122694432	122682890	122685348	122677998	122673494	122694945	122676764	122679839	122681956	122701897	122688318	122695543	122701346	122694240	122691895	122693786	122699374	122696306	122710131	122689631	122675908
		122688240	122679448	122677749	122680617	122677991	122673738	122695564	122710062	122680690	122689667	122700222	122703700	122709115	122704478	122677864	122673074	122691692	122708715	122673777	122688450	122693386	122697085	122683582	122679555	122692456	122682170	122693981	122694942	122708265	122694018	122693233	122688027
		122703870	122708718	122704405		122680726	122699517	122691209	122677268	122694885	122699211	122688885	122696436	122709971	122673266	122694469	122688387	122703229	122698485	122678952	122681030	122709510	122685150	122697494	122691773	122700607	122704688		122707609	122708262	122685815	122676074	122698779
		122674843	122687324	122707875		122702594	122674143	122706923	122692521	122677428	122706751	122701538	122700477	122689220		122693665	122680428	122684310	122677316	122683622	122687316	122702919	122686191	122683032	122681491	122686494	122682176		122694062	122700999	122709283	122692058	122704817
		122677054	122703554	122693700		122684911	122688119	122695263	122707377	122678969	122707358	122676980	122683212	122710269		122679841	122706668	122704418	122698443	122684223	122700372	122693972	122709114	122703304	122677460	122679451	122684613		122680512	122680781	122674081	122694160	122681796
		122700093	122706559	122694129		122696613	122698692	122689061	122674813	122677336	122704328	122707939	122693714	122672984		122687793	122694488	122686139	122699156	122695232	122691816	122680435	122683997	122675295	122684130		122682483		122674273	122703007	122676119	122710085	122689311
		122696222	122693580	122686076		122696348	122699276	122677096	122679587	122703283		122688537	122677175	122694486		122700395	122696433	122674029	122697206	122682806	122696457	122701476	122693818	122683812	122674142		122674805		122681641	122674137	122677418	122680071	122710135
		122697495	122674716	122706737		122674355	122684342	122684317	122688631			122680062	122685788	122688289		122688722	122688567	122684773	122690027	122696918	122679857		122709513	122676375	122676645		122681334		122675857	122686853	122684720	122676653	122694549
		122681372	122706912	122697094		122691691	122698358	122707954	122703131			122676550	122682025	122691678		122705351	122679531	122703958	122676888	122697363	122694675		122679480	122685353	122699513		122696614		122688197	122694379	122709248	122695419	122688386
		122696555	122681029	122681115		122686948	122682855	122703860	122697650			122692303	122693963			122689332	122699230	122699680	122685046	122697010			122701484	122673043	122689195		122694308		122694257	122706946	122688232	122697205	122679024
		122697529	122679244	122709036		122685362	122706519	122690775	122688374			122689002	122699290			122702890	122710273	122689984	122692000	122673258			122698663	122675921	122683755		122681639		122678938	122694176	122706558	122692280	122696165
		122696558	122673804	122709545		122706632	122699304	122681739	122680258				122695455			122683564	122679918	122685608	122700509	122703833			122678967	122706261	122689673		122679023		122686783	122693613	122699830	122699870	122694068
		122703302	122694897	122675705		122699405	122673525	122677090	122703915				122689601			122707816	122675282	122682658	122678024	122694123			122685612	122683672	122679152		122675897		122688494	122676877	122681026	122676577	122699832
		122694452	122689754	122686183		122698647	122692549	122681230	122701749				122681810			122685035	122674090	122683677	122685468	122709965			122690179	122678029	122680150		122698004		122674072	122680173	122704828	122689518	122707913
		122684820	122676887	122694989		122692588	122697490	122704040	122677580				122686634			122706551	122673843	122701848	122704934	122687792			122703509	122688328	122680158		122687704		122699659	122703768	122695312	122700614	122690761
		122685435	122691727	122694430		122683866	122696617	122680134	122701844				122687849			122701340	122687359	122690206	122698230	122691747			122680480	122695368	122698602		122689922		122709935	122705887	122695318	122676918	122696462
		122686685	122682805	122700586		122695341	122687270	122673185	122701447				122705530			122704780	122677968	122688707	122693922	122708878			122701378	122694860	122680237		122686466		122687409	122685749	122674882	122704421	122695165
		122685431	122684638	122681419		122696942	122698854	122675664	122695133				122673928			122706507	122684730	122676009	122694369	122680336			122680320	122704724	122693649		122708160		122699292	122705242	122703071	122684204	122679317
		122705466	122682473	122680444		122677317	122691695	122695282	122697664				122675509			122693710	122703852	122695626	122676872	122704596			122704538	122682111	122695539		122685315		122689605	122692708	122685274	122703681	122708768
		122704565	122681256	122696995		122706342	122681933	122708705	122675505				122694148			122674816	122687435	122703612	122704331	122708764			122706895	122696242	122677013		122687846		122703243	122689254	122681695	122696360	122681783
		122681156	122703856	122698295		122681248	122690763	122693918	122683884				122674374			122704496	122688576	122700628	122689136	122699419				122674455	122703937		122708971		122706681	122683647	122679691	122685719	122691591
		122684430	122682747	122694804		122684422	122693790	122680796	122674512				122709460			122696159	122675437	122706659	122708086	122697542				122694214	122678298		122704746		122709426	122673335	122704868	122703201	122681449
		122685531	122676982	122694370		122691714	122681203	122701999	122680298				122691917			122694272	122685866	122696471	122682238	122699249				122677203	122710148		122679200		122709349	122676952	122695214	122699522	122684387
		122684202	122696841	122691751		122688349	122683927	122710078	122690255				122693973			122702979	122699222	122687349	122694130	122675685				122701709	122680552		122696301		122673976	122688039	122684158	122696417	122708736
		122675399	122679434	122702247		122694808	122679181	122682490	122695247				122687279			122699579	122674057	122691963	122683693	122682138				122688104	122691694		122673472		122703103	122708988	122698302	122708087	122686163
		122692467	122693265	122696880		122686254	122684468	122679136	122680069				122687340			122682801	122686891	122677509	122707538	122686216				122677778	122679635		122694343		122697308	122689267	122691536	122673194	122693998
		122701352	122699433	122674091		122708586	122707044	122674383	122706495				122687835			122695597	122675337	122699133	122705890	122685954				122696320	122680343		122693693		122693753	122703771	122680026	122687927	122681949
		122702995	122687382	122694852		122686626	122676606	122686591	122708603				122701611			122689513	122680449	122701946		122709322				122679144	122682029		122708261		122694446	122693891	122697302	122674388	122674310
		122687694	122694143	122692100		122684979	122688017	122696219	122705442				122673003			122679370	122684610	122681288		122695519				122680804	122691698		122675463		122705478	122700677	122702743	122706377	122676633
		122692460	122692290	122673833		122701773	122688010	122693934	122686521				122676522			122701531	122694707	122679031		122682942				122681858	122683034		122675919		122679680	122691513	122683887	122709047	122708827
		122681978	122710110	122694537		122699712	122697547	122693399	122694551				122675517			122680849	122700281	122678351		122684699				122708132	122703948		122704550		122709398	122686498	122701800	122680717	122703411
		122692582	122675495	122681420		122673614	122708911	122689005	122684301							122684982	122675499	122700819		122701910				122677151	122704910		122701919		122708734	122675424	122676596	122673791	122701732
		122675908	122698680	122683482		122709547	122698794	122683611	122683494							122679306	122685331	122680116		122685522				122685399	122675579		122695267		122677571	122709004	122692295	122694318	122689113
		122686908	122695337	122694248		122684390	122694790	122702738	122701659							122710105	122683766	122703603		122680780				122673026	122695266		122703891		122698660	122674064	122674501	122688364	122709436
		122686024	122698377	122703151		122679475	122697140	122689543								122681222	122683809	122680504		122675313				122683617	122675574		122708692		122696321	122673189	122699282	122688662	122709434
		122707645	122694001	122685581		122679273	122698641									122681725	122680766			122683911				122694261	122682831		122681028		122682866		122689664	122686159	122694764
		122704964	122686042	122677082		122683709	122707039									122693838	122692829			122706782					122705358		122679497		122673382		122692320	122708655	122675314
		122688027	122703277	122677367		122684995	122704357									122708118	122696342			122685290					122698313		122677314		122710226		122682648	122692555	122700691
		122690726	122706699	122673970		122694640	122685851									122698455	122704937			122694655					122699247		122703170		122683603		122693717	122674752	122675536
		122677439	122675586	122692274		122709239	122682491									122698457	122689166			122694899					122674074		122694477		122701593		122700151	122708796	122700178
		122707522	122675427	122689258		122694646	122709583									122676113	122684377			122707519					122691774		122682160		122699088		122695376		122682611
		122702543	122687870	122675324		122677584	122687360									122694662	122674830			122690055					122694842		122674080		122706596		122676018		122677095
		122681479	122674737	122684946		122702046	122680281									122677088	122703657			122680228					122675457		122704465		122691519		122698324		122686553
		122700685	122698810	122683185		122700461	122695513									122684369				122695418					122699483		122704462				122698253		122694472
		122701346	122696319	122702626		122701446	122674362									122692149				122679334					122689445		122706640						122697271
		122705381		122693586		122695497	122695018									122705067				122703217					122681976		122682895						122694150
		122704702		122701898		122694862	122701731									122694713				122696373					122693991		122696883						122683009
		122679555		122710266		122689425	122703258									122678199				122685001					122708869		122696792						122707637
		122688610		122688536		122702859	122683144									122673277				122689094					122682621		122684899						122707639
		122708683		122692189		122677204	122701178									122690757				122700386					122695345		122706869						122700229
		122708729		122677775		122677178	122673294									122703530				122673984					122675821		122674763						122681211
		122681498		122695428		122696561	122686734									122709906				122702241					122697437		122685424						122681212
		122694008		122674062		122684960	122692093									122692522				122692326					122703489		122709552						122681215
		122687689		122693777		122701543	122677256									122680362				122699976					122694029		122674166						122703690
		122682988		122703276		122707492	122673412									122696968				122676613					122709247		122703391						122683524
		122691773		122689460		122685502	122674724									122686809				122698431					122707619		122698575						122708093
		122686035		122677152		122704890	122674045									122694447				122704880					122698578		122687365						122701920
		122692883		122677733		122673536	122697374									122683064				122692215					122694761		122704013						122695009
		122681491		122696352		122710120	122704326									122689884				122682809					122673446		122688227						122686516
		122677460		122677549		122690784	122687551									122681489				122694855					122698396		122678924						122708903
		122681884		122682826		122704025	122676591									122677470				122674165					122707678		122686797						122677763
		122684135		122689714		122700553	122685273									122677473				122695459					122680463		122702213						122689326
		122698779		122673975		122698519	122706215									122704373				122686629					122691638		122688682						122689288
		122679839				122688681	122694151									122694132				122696299					122680361		122708931						122698716
		122684130				122692559	122702759									122675726				122698283					122686043		122709151						122685783
		122673777				122700572	122696378									122688733				122695529					122682614		122692228						122678973
		122704794				122676172	122676688									122687533				122677030					122708821		122697510						122689665
		122674142				122704924	122673061									122692007				122673625					122686551		122693648						122694618
		122676645				122700610	122709235									122683167				122684186					122685186		122673574						122697550
		122699513				122674643	122685002									122709894				122703226					122678336		122680109						122698373
		122678952				122685093	122683525									122703270				122701798					122692158		122693584						122675767
		122704366					122683522									122681825				122679006					122702856		122680442						122676406
		122704817					122679195									122707757				122708744					122697055		122676699						122679302
		122681796					122705568									122679855				122700437					122701374		122678261						122675739
		122702263					122687474									122694290				122703058					122677859		122675557						122674231
		122689311					122685572									122704438				122704831					122696529		122692181						122682509
		122678959					122691960									122695249				122704424					122674506		122679540						122689729
		122689195					122678376									122680025				122705238					122693657		122694137						122707748
		122675639					122704887									122704691				122690103					122682729		122707860						122677146
		122675731					122679573									122681525				122676093					122683811		122693772						122688712
		122683755					122685307									122694263				122710162					122701675		122700273						122704425
		122689673					122688547									122687571				122705038					122680133		122703275						122689653
		122689671					122687826									122701559				122701488					122697204		122697855						122682966
		122695302					122701697													122674474					122694152		122683931						122680038
		122691895					122674860													122698414					122691512		122691884						122694140
		122708815					122694649													122709416					122676883		122708175						122675112
		122677301					122680403													122709393					122676882		122703579						122697304
		122683622					122702668													122688624					122685994		122706749						122696397
		122710135					122683190													122705171					122681602		122706800						122687263
		122679152					122693954													122676138					122683527		122706248						122696410
		122694718					122682501													122694827					122689988		122708795						122682761
		122680150					122706613													122699919					122703444		122694677						122700629
		122710131					122694164													122686233					122702973		122682389						122681615
		122684223					122709515													122708969					122708153								122694393
		122680158					122708838													122686868					122700034								122694211
		122706995					122682932													122695108					122705184								122700127
		122698602					122676565													122674877					122705021								122674012
		122707500					122707842													122683166					122705023								122685203
		122682170					122698800													122694480					122686105								122690397
		122695232					122695400													122706759					122704882								122677727
		122704688					122694634													122693806					122684522								122689669
		122682806					122679220													122706598					122686074								122683843
		122682176					122689229													122673318					122700046								122707975
		122684613					122678060													122691518					122689452								122688211
		122696395					122677062													122691615					122680577								122679315
		122680237					122700621													122705138					122675717								122681940
		122694549					122675472													122706240					122708876								122705009
		122694018					122704973													122675589					122690249								122693807
		122693649					122700288													122706776					122697337								122696459
		122696918					122675490													122688713					122682970								122688062
		122697363					122685466													122687318					122699611								122697571
		122690045					122695290													122682705					122696688								122678355
		122697010					122698375													122691490					122686859								122704744
		122682483					122708980													122687014					122682470								122677781
		122682752					122683847													122708658					122693760								122686889
		122697269					122683221																		122700265								122673593
		122676547					122675494																		122676987								122708853
		122695543					122680243																		122707660								122710126
		122695539					122707972																		122682503								122685256
		122677013					122701924																		122680495								122709017
		122703937					122679311																		122686027
		122700366					122705003																		122705089
		122674805					122706696																		122677160
		122704436					122687011																		122685901
		122673258					122694316																		122686566
		122703833					122674211																		122703666
		122681334					122675234																		122698235
		122699374					122704999																		122674679
		122673254					122689022																		122682730
		122685815					122704449																		122687385
		122683582					122676674																		122697608
		122696614					122697579																		122699764
		122694945					122699255																		122699642
		122694942					122677939																		122698932
		122678298					122672953																		122693927
		122710148					122698958																		122673749
		122680552					122677189																		122673297
		122694123					122697318																		122685721
		122709965					122694266																		122682851
		122697494					122690505																		122683949
		122691694					122684308																		122685542
		122688386					122692041																		122684963
		122688380					122681537																		122691781
		122691692					122697677																		122686989
		122679635					122707544																		122683308
		122679024																							122709410
		122680343																							122677616
		122682029																							122684882
		122691698																							122704711
		122696165																							122675558
		122694068																							122692187
		122683034																							122705271
		122699832																							122708297
		122683032																							122684124
		122687792																							122687859
		122707609																							122709489
		122694308																							122699495
		122707913																							122705309
		122694062																							122708963
		122707603																							122685205
		122683039																							122680066
		122703948																							122674334
		122703304																							122682869
		122691747																							122674528
		122690761																							122682589
		122686823																							122695530
		122686826																							122699845
		122709283																							122680436
		122696462																							122696852
		122681639																							122709459
		122708878																							122691957
		122680336																							122707907
		122695165																							122693785
		122679840																							122693787
		122709089																							122678130
		122679023																							122673768
		122689880																							122700496
		122704596																							122691584
		122679317																							122676571
		122708764																							122695374
		122692331																							122697578
		122708768																							122690213
		122675897																							122703287
		122698004																							122680024
		122687704																							122698328
		122681783																							122693832
		122699419																							122695475
		122703205																							122672956
		122676764																							122708322
		122691591																							122684309
		122700140																							122710170
		122686641																							122682950
		122681449																							122686277
		122704910
		122689922
		122705421
		122675295
		122675579
		122674081
		122697542
		122695266
		122689631
		122675571
		122686466
		122708160
		122675574
		122685315
		122682831
		122684387
		122708736
		122705358
		122676119
		122697141
		122708715
		122687846
		122683812
		122699249
		122698313
		122699247
		122693233
		122674074
		122675685
		122677418
		122686163
		122691774
		122694842
		122682138
		122675457
		122698485
		122699483
		122689445
		122674651
		122695582
		122693998
		122681949
		122681976
		122693991
		122686216
		122708971
		122704746
		122708869
		122685954
		122676375
		122686182
		122679200
		122703229
		122676074
		122696306
		122684310
		122692058
		122696301
		122693903
		122673472
		122694160
		122674310
		122680512
		122687327
		122682621
		122676633
		122695345
		122674273
		122684720
		122675821
		122681641
		122697437
		122708827
		122703411
		122694343
		122709248
		122709322
		122695519
		122677316
		122710085
		122693693
		122703489
		122694029
		122710086
		122709247
		122708265
		122682942
		122708261
		122708262
		122701732
		122675463
		122684699
		122678168
		122688232
		122706558
		122707619
		122701910
		122675919
		122700999
		122698578
		122704550
		122701919
		122681806
		122685522
		122685521
		122706774
		122694761
		122673446
		122675857
		122680781
		122680780
		122693289
		122688197
		122689113
		122709436
		122709434
		122694764
		122698396
		122675314
		122695267
		122675313
		122707678
		122683911
		122706782
		122694257
		122700691
		122703891
		122680463
		122675536
		122685290
		122680071
		122686789
		122678938
		122686783
		122685353
		122691638
		122680361
		122708692
		122688494
		122699830
		122703007
		122676653
		122674137
		122700686
		122700178
		122681028
		122698443
		122704418
		122686043
		122679497
		122673043
		122681026
		122704828
		122682611
		122674072
		122695312
		122682614
		122677095
		122694655
		122695318
		122686553
		122708821
		122686551
		122677314
		122685186
		122674882
		122678336
		122673961
		122692158
		122673800
		122702856
		122703170
		122703071
		122686139
		122697055
		122694899
		122701374
		122677859
		122707519
		122699156
		122694477
		122696529
		122694472
		122674506
		122697271
		122690055
		122682160
		122680228
		122697276
		122693657
		122674029
		122695419
		122695418
		122701387
		122682681
		122682729
		122683811
		122679333
		122679334
		122688318
		122701675
		122674080
		122699381
		122685274
		122699659
		122680133
		122703217
		122696373
		122685001
		122697204
		122697205
		122697206
		122694150
		122694152
		122683009
		122709935
		122681695
		122684773
		122689094
		122686853
		122707637
		122691512
		122707639
		122694379
		122690027
		122676883
		122676882
		122703958
		122685994
		122700229
		122681211
		122681212
		122676888
		122681215
		122700386
		122681602
		122699680
		122703690
		122683524
		122683527
		122673984
		122708093
		122689984
		122704465
		122692280
		122702241
		122704462
		122684802
		122701920
		122689988
		122692326
		122675921
		122703444
		122699976
		122706640
		122682895
		122702973
		122679691
		122699870
		122689023
		122676577
		122708153
		122676613
		122696883
		122700034
		122704868
		122696792
		122677872
		122705184
		122684899
		122705021
		122705023
		122698431
		122695009
		122686516
		122695214
		122697085
		122686105
		122699958
		122704880
		122704882
		122708903
		122685150
		122706869
		122692215
		122687409
		122684522
		122677763
		122706946
		122682809
		122674763
		122684158
		122689326
		122685424
		122694855
		122698302
		122689288
		122698716
		122709552
		122674166
		122674165
		122686074
		122691536
		122694176
		122685783
		122678973
		122700046
		122693613
		122695459
		122689452
		122680577
		122706261
		122689518
		122699292
		122675717
		122676877
		122708876
		122685608
		122690249
		122703391
		122686191
		122701897
		122689665
		122697337
		122709114
		122680173
		122698575
		122682970
		122699611
		122682658
		122694618
		122697550
		122698373
		122689605
		122675767
		122703768
		122696688
		122686629
		122696299
		122687365
		122698283
		122676406
		122686859
		122682470
		122695529
		122693760
		122700265
		122704013
		122700614
		122685046
		122680026
		122677030
		122683997
		122676963
		122673625
		122679302
		122676969
		122675739
		122703243
		122683672
		122674231
		122683677
		122706681
		122693818
		122701848
		122688227
		122684186
		122692000
		122676987
		122682509
		122681956
		122694240
		122689729
		122707660
		122682503
		122707748
		122709426
		122700509
		122705887
		122678029
		122709349
		122678024
		122688450
		122677146
		122685749
		122680495
		122676918
		122703226
		122686027
		122678924
		122686797
		122702213
		122701798
		122705242
		122688328
		122705089
		122679006
		122693386
		122708744
		122700437
		122692708
		122685468
		122677160
		122703058
		122704831
		122688682
		122709510
		122709513
		122688712
		122704421
		122704934
		122704425
		122704424
		122685901
		122681030
		122679480
		122689653
		122687316
		122686566
		122690206
		122695368
		122688707
		122705238
		122673976
		122708931
		122679509
		122682966
		122676009
		122709151
		122703666
		122684204
		122689254
		122698235
		122680038
		122698230
		122692228
		122703103
		122694140
		122694860
		122675112
		122697510
		122704724
		122675500
		122695626
		122682111
		122693648
		122697304
		122696397
		122674679
		122683647
		122697302
		122703681
		122697308
		122673335
		122687263
		122690103
		122682730
		122687385
		122696242
		122696360
		122685719
		122702743
		122673574
		122676093
		122697608
		122699764
		122703612
		122710162
		122703201
		122699642
		122698932
		122693927
		122699522
		122683887
		122680109
		122693922
		122696410
		122693584
		122680442
		122696417
		122701800
		122676699
		122673749
		122673297
		122685721
		122705038
		122682761
		122694369
		122676596
		122700629
		122700628
		122701484
		122693753
		122678261
		122701488
		122676952
		122681615
		122682851
		122674474
		122694446
		122683949
		122692295
		122705478
		122676872
		122685542
		122684963
		122691781
		122686989
		122674455
		122692456
		122683308
		122694393
		122694211
		122679680
		122694214
		122706659
		122698414
		122709410
		122688039
		122704331
		122709416
		122689136
		122708087
		122677616
		122684882
		122700127
		122708086
		122709393
		122673194
		122687927
		122709398
		122696471
		122702919
		122704711
		122675557
		122675558
		122692181
		122679540
		122677203
		122688624
		122692187
		122701709
		122708734
		122705271
		122677571
		122674388
		122708297
		122700607
		122705171
		122698663
		122684124
		122709215
		122698660
		122676138
		122687859
		122694827
		122699919
		122674012
		122682238
		122709489
		122699495
		122678967
		122688104
		122708988
		122677778
		122674501
		122694137
		122687349
		122707860
		122706377
		122694130
		122699282
		122686233
		122689664
		122705309
		122691963
		122685612
		122708969
		122686868
		122685203
		122708963
		122690397
		122677727
		122685205
		122689669
		122696320
		122696321
		122677509
		122679144
		122709047
		122680066
		122674334
		122692320
		122689267
		122682869
		122683843
		122682648
		122682866
		122695108
		122674528
		122699133
		122680717
		122682589
		122707975
		122693772
		122703771
		122695530
		122683693
		122690179
		122699845
		122673791
		122701946
		122700273
		122673382
		122688211
		122700372
		122674877
		122691816
		122710226
		122693717
		122679315
		122683166
		122694480
		122703275
		122683603
		122701593
		122703509
		122693972
		122706759
		122699088
		122681288
		122681940
		122680436
		122680435
		122705009
		122693806
		122693807
		122696852
		122706598
		122680804
		122709459
		122694318
		122691957
		122697855
		122681858
		122707907
		122706596
		122693785
		122693787
		122693786
		122678130
		122708132
		122677151
		122701476
		122693891
		122680480
		122688364
		122673318
		122700677
		122696459
		122701378
		122696457
		122680320
		122673768
		122683931
		122685399
		122679857
		122688662
		122691513
		122691884
		122673026
		122700496
		122691518
		122691519
		122691615
		122679031
		122683617
		122705138
		122706240
		122708175
		122686494
		122691584
		122675589
		122686498
		122675424
		122688062
		122706776
		122676571
		122704538
		122703579
		122700151
		122695376
		122695374
		122697571
		122678355
		122688713
		122697578
		122678351
		122690213
		122704744
		122679451
		122703287
		122676018
		122706749
		122680024
		122709004
		122707538
		122706800
		122677781
		122698324
		122674064
		122686159
		122694261
		122698328
		122708655
		122686889
		122687318
		122673593
		122705890
		122706248
		122693981
		122700819
		122682705
		122693832
		122695475
		122673189
		122691490
		122687014
		122708853
		122692555
		122672956
		122708322
		122710126
		122684309
		122685256
		122710170
		122708795
		122709017
		122680116
		122703603
		122674752
		122706895
		122680504
		122708658
		122698253
		122682950
		122694677
		122686277
		122694675
		122682389
		122708796
		122693844
		122693801
		122684713
		122687414
		122682555
		122695507
		122700638
		122680209
		122681155
		122675905
		122681972
		122707642
		122707640
		122693599
		122701341
		122693591
		122691708
		122684164
		122705386
		122675975
		122675481
		122699686
		122708688
		122699683
		122708726
		122704816
		122685843
		122677998
		122679832
		122708618
		122697105
		122677864
		122694469
		122693665
		122679841
		122703261
		122700128
		122673494
		122673074
		122688387
		122680428
		122687793
		122700094
		122677164
		122700395
		122681630
		122679846
		122706668
		122677706
		122683327
		122685487
		122700144
		122705427
		122688722
		122705351
		122692202
		122683815
		122689332
		122694488
		122690081
		122676504
		122708868
		122702890
		122698265
		122699319
		122683564
		122694432
		122707816
		122685035
		122703700
		122706551
		122683281
		122696414
		122696433
		122696436
		122704309
		122691474
		122688567
		122700477
		122701340
		122683212
		122704780
		122679531
		122699230
		122689419
		122706507
		122693714
		122693710
		122691978
		122674816
		122704496
		122696400
		122696159
		122694272
		122684777
		122700222
		122677175
		122708409
		122703599
		122710273
		122701922
		122702979
		122682890
		122679918
		122675282
		122674090
		122695218
		122673843
		122688885
		122699579
		122682801
		122685788
		122682025
		122693963
		122695597
		122699290
		122689513
		122695455
		122694532
		122679370
		122687359
		122709115
		122701538
		122699751
		122701531
		122680849
		122689601
		122677968
		122684730
		122684982
		122703852
		122679306
		122703497
		122676980
		122681810
		122687435
		122686634
		122710105
		122681222
		122687849
		122709971
		122681725
		122705530
		122688576
		122673928
		122693838
		122708118
		122698455
		122698457
		122675437
		122685866
		122676113
		122694662
		122677088
		122684369
		122692149
		122705067
		122699222
		122694713
		122675509
		122674057
		122686891
		122675337
		122678199
		122673277
		122690757
		122703615
		122694148
		122689220
		122674374
		122703530
		122709906
		122692522
		122680362
		122680449
		122709460
		122707939
		122696968
		122684669
		122680690
		122686809
		122691917
		122694885
		122710269
		122694447
		122677428
		122688537
		122684610
		122683065
		122683064
		122685348
		122694707
		122700281
		122675499
		122689884
		122681489
		122685331
		122677470
		122677473
		122697001
		122704373
		122678969
		122693973
		122683766
		122694132
		122687279
		122687340
		122675726
		122689667
		122677336
		122704478
		122680062
		122683809
		122699211
		122687835
		122680766
		122688733
		122676550
		122687533
		122672984
		122692007
		122694486
		122683167
		122701611
		122709894
		122703270
		122673003
		122681825
		122706751
		122692829
		122707757
		122696342
		122676522
		122688289
		122691678
		122679855
		122694290
		122704937
		122692303
		122707358
		122689002
		122689166
		122704438
		122695249
		122684377
		122703283
		122680025
		122704691
		122681525
		122704328
		122694263
		122675517
		122687571
		122674830
		122701559
		122673266
		122703657
		122688968
		122686100
		122681678
		122677691
		122695500
		122707479
		122703874
		122696220
		122703309
		122684829
		122687029
		122675906
		122702993
		122683756
		122706706
		122675669
		122706465
		122675308
		122709593
		122673738
		122709912
		122679552
		122686032
		122690006
		122675993
		122697037
		122677222
		122699517
		122674143
		122690860
		122688119
		122677992
		122677991
		122698692
		122699276
		122684342
		122674289
		122698358
		122682855
		122680726
		122706519
		122699304
		122673525
		122702599
		122692549
		122702594
		122697490
		122706530
		122702760
		122696617
		122687270
		122684911
		122696613
		122698854
		122696348
		122674355
		122691695
		122691691
		122681933
		122703684
		122695564
		122691209
		122690763
		122693790
		122686948
		122681203
		122683927
		122679181
		122685362
		122706632
		122706923
		122684468
		122707044
		122699405
		122676606
		122688017
		122688010
		122697547
		122695263
		122689061
		122708911
		122698794
		122694790
		122703379
		122697140
		122698647
		122698641
		122707039
		122692588
		122704357
		122685851
		122682491
		122674790
		122709583
		122687360
		122677096
		122680281
		122694597
		122684317
		122710062
		122683866
		122695341
		122696942
		122707954
		122695513
		122677317
		122706342
		122674362
		122695018
		122701731
		122703860
		122681248
		122703258
		122683144
		122677268
		122701178
		122684422
		122691714
		122688349
		122690775
		122681739
		122673294
		122692521
		122694808
		122707377
		122686734
		122686254
		122677090
		122692093
		122677256
		122708586
		122673412
		122674724
		122681230
		122674045
		122686626
		122697374
		122704326
		122684979
		122687551
		122704040
		122676591
		122674813
		122701773
		122685273
		122699712
		122680134
		122706215
		122694151
		122702759
		122696378
		122679587
		122676688
		122673061
		122709235
		122673614
		122685002
		122683525
		122683522
		122679195
		122705568
		122709547
		122687474
		122685572
		122673185
		122691960
		122675664
		122678376
		122688631
		122695282
		122704887
		122684390
		122679573
		122679475
		122685307
		122703131
		122708705
		122688547
		122679273
		122697650
		122687826
		122688374
		122693918
		122683709
		122680258
		122701697
		122684995
		122694640
		122709239
		122703915
		122701749
		122694646
		122674860
		122694649
		122680403
		122677580
		122677584
		122702668
		122702046
		122701844
		122683190
		122680796
		122701999
		122700461
		122693954
		122701446
		122701447
		122682501
		122706613
		122694164
		122709515
		122710078
		122695133
		122695497
		122708838
		122697664
		122682490
		122679136
		122682932
		122694862
		122675505
		122689425
		122676565
		122707842
		122698800
		122695400
		122702859
		122694634
		122679220
		122689229
		122677204
		122683884
		122678060
		122677062
		122700621
		122677178
		122696561
		122684960
		122701543
		122707492
		122675472
		122704973
		122685502
		122700288
		122675490
		122704890
		122674512
		122674383
		122685466
		122695290
		122686591
		122698375
		122708980
		122680298
		122690255
		122695247
		122680069
		122673536
		122710120
		122706495
		122708603
		122683847
		122705442
		122683221
		122686521
		122675494
		122680243
		122694551
		122690784
		122707972
		122701924
		122704025
		122696219
		122700553
		122679311
		122698519
		122688681
		122705003
		122706696
		122687011
		122694316
		122692559
		122674211
		122675234
		122700572
		122704999
		122689022
		122704449
		122693934
		122676172
		122693399
		122676674
		122689005
		122684301
		122704924
		122683611
		122697579
		122683494
		122699255
		122677939
		122672953
		122698958
		122677189
		122700610
		122674643
		122697318
		122685093
		122694266
		122690505
		122684308
		122692041
		122702738
		122701659
		122681537
		122697677
		122707544
		122689543
		122698567
		122681902
		122709254
		122677112
		122682563
		122703548
		122681979
		122680872
		122689892
		122708680
		122677749
		122704405
		122707875
		122693700
		122694129
		122686076
		122693536
		122706737
		122697094
		122681115
		122709036
		122709545
		122675705
		122686183
		122694989
		122694430
		122694020
		122700586
		122681419
		122680444
		122696995
		122698295
		122694804
		122694370
		122691751
		122702247
		122696880
		122674091
		122694852
		122692100
		122673833
		122694537
		122681420
		122681814
		122683482
		122694248
		122700502
		122703151
		122685581
		122677082
		122677367
		122673970
		122692274
		122689258
		122675324
		122684946
		122683185
		122702626
		122693586
		122701898
		122710266
		122688536
		122709394
		122673054
		122692189
		122677775
		122695428
		122674062
		122693777
		122703276
		122689460
		122690670
		122698399
		122677152
		122677733
		122696352
		122677549
		122682826
		122689714
		122680617
		122673975
		122687057
		122686618
		122709072
		122694636
		122698212
		122674803
		122708877
		122684812
		122703885
		122679448
		122708718
		122687324
		122703554
		122706559
		122693580
		122674716
		122706912
		122681029
		122679244
		122673804
		122694897
		122689754
		122676887
		122691727
		122682805
		122684638
		122682473
		122681256
		122703856
		122682747
		122676982
		122696841
		122679434
		122693265
		122699433
		122687382
		122694143
		122692290
		122710110
		122675495
		122698680
		122695337
		122698377
		122694001
		122686042
		122703277
		122706699
		122675586
		122675427
		122687870
		122674737
		122698810
		122696319
