# Supplementary material for: Deer antler reserve mesenchyme cells modified with miR-145 promote chondrogenesis in cartilage regeneration
Source: Front Vet Sci. 2024 Dec 24;11:1500969. doi: 10.3389/fvets.2024.1500969 (PMC11705092; doi:10.3389/fvets.2024.1500969)
Supplement: Supplementary File S7 — Source data of clustering heatmap of 128 differentially co-expressed target genes of miR-145. [file Table_7.XLS]

## Sheet: sheet1
Supplementary File 7 Source data of clustering heatmap of 128 differentially co-expressed target genes of miR-145
		GENE	CP_0_FPKM	CP_7_FPKM	CP_14_FPKM
		SOX9	2.73986	7.21396	3.82924
		MTR	1.84281	3.30973	1.1509
		KDM6A	8.3564	16.3205	11.6371
		POLR3A	3.38046	4.88221	2.01663
		RSBN1	3.62416	13.5905	7.50992
		UNC5D	0	0.37723	0.0811347
		PHF21A	2.12265	10.9549	5.32842
		TBC1D8B	4.03979	8.15237	5.66521
		KCNJ3	0.739317	3.8151	2.11651
		KIAA1109	4.45987	11.0162	5.61915
		ZNF608	1.0664	4.2957	1.70856
		CACNA1E	0.001064	0.696376	0.260319
		BICC1	13.1429	27.2422	18.9255
		LOC122681783	9.04264	12.7796	6.29927
		PATJ	4.82197	8.51819	5.60476
		USP54	1.31528	4.23381	1.89563
		TBL2	13.9052	27.9045	19.3701
		FAM120C	3.94134	9.68844	2.7271
		PRF1	1.97842	4.49068	2.67562
		TUB	4.27937	10.2358	5.20832
		MAP3K13	2.03386	3.93757	2.0478
		TNIK	0.747396	7.04345	4.83658
		LIMD1	4.09756	7.59455	5.07195
		SSH2	1.02648	1.70259	0.573123
		GPR62	0.188422	1.65535	0.471006
		ELK4	7.52393	11.6264	4.29266
		ARFGEF2	4.63875	7.36101	3.28926
		NAPB	3.46141	9.5607	5.71749
		CAMKMT	9.94068	14.8899	9.40421
		RNF216	8.8126	20.6154	8.70473
		ATP11A	4.64416	13.1899	7.02993
		ERCC6	2.06474	4.6027	2.71568
		IDS	9.56014	26.2143	17.5027
		ZFHX4	4.7588	7.44932	3.20062
		TERB2	6.85156	15.2474	10.098
		HNRNPD	24.121	34.3296	13.5533
		PM20D2	0.86787	3.24067	1.78042
		LOC122690397	5.39341	10.8135	6.76643
		RNF24	2.18309	5.74646	3.37866
		TMEM116	0.959308	4.6488	2.50591
		ATXN1	7.41766	24.5027	7.49116
		FAM13A	36.0178	199.31	88.9432
		JAKMIP3	0.691805	1.4499	0.921126
		CDH2	6.29347	1.89739	0.907937
		DDX27	12.3799	9.15064	6.30383
		AGTR1	1.69243	0.524717	0.88928
		SMAD6	4.72949	1.36287	0.584405
		LOC122710135	1652.74	346.762	516.776
		AREG	29.5237	2.798	1.06908
		NUP62CL	2.54821	1.40508	0.541904
		PBK	14.4642	5.70756	2.00872
		LOC122693998	6.85497	3.72032	1.54992
		INSIG1	15.764	6.49636	3.6748
		STARD4	25.3323	8.47357	4.54557
		KIF20A	15.9154	11.4444	3.4063
		FBXL3	23.2519	11.9664	13.898
		DDAH2	43.5116	12.0171	23.579
		SIRPA	26.305	16.2227	11.5025
		NDUFAF2	98.5231	43.8981	62.6428
		NEK2	10.8308	4.386	0.792299
		IGFBP4	202.877	65.0179	39.0368
		S100A14	76.1188	30.2484	54.5757
		GCNT1	11.6595	2.65455	0.611892
		MBOAT1	12.0811	8.2224	4.53618
		STMN1	61.6365	17.3042	9.89789
		LOC122675767	5.3719	4.70068	4.73863
		CAV2	34.6514	8.46071	20.7976
		FLNB	21.2426	9.50695	4.4772
		DDAH1	17.6946	12.8684	8.93192
		DENND5B	3.51205	2.44211	1.75047
		CDON	22.7322	13.7657	3.51026
		CMSS1	18.6312	15.2253	11.9729
		BMP2K	8.99576	7.24864	4.18726
		FANCD2	32.3755	10.9673	3.96668
		LOC122681615	34.2829	12.3475	5.65699
		MYO1D	58.0743	44.6414	25.7431
		MND1	20.6023	9.14587	5.12742
		LOC122674012	41.0398	13.0999	18.8946
		STARD8	1.91258	1.2709	0.559211
		SPDL1	14.1822	4.78426	2.28575
		AKT3	12.6736	10.2186	6.96972
		ACTR3	374.33	203.717	253.971
		FABP5	168.622	59.3414	31.8564
		LRP8	9.75012	6.33835	1.6661
		AK5	9.78174	2.32079	3.12429
		EPHX2	13.9694	5.91433	8.72141
		NT5E	152.381	71.7217	97.5265
		GNG4	22.6735	2.54999	1.46283
		UBE2E3	23.7076	18.5751	26.9504
		LRRC49	1.65293	2.98464	3.91204
		ADARB1	4.53931	9.93766	13.2842
		ANGPT4	0.016871	0.217831	1.02848
		P2RX5	2.15626	16.7858	23.4544
		TNFRSF11B	0.267484	2.14646	4.22875
		CXCL8	2.04092	44.7927	69.6974
		PTGES3L	10.2278	16.8565	24.7286
		LOC122679317	150.266	105.395	165.689
		CRISPLD2	18.5453	48.38	58.9409
		NET1	7.75499	10.7575	13.5325
		CITED2	14.3541	33.3381	38.415
		LOC122681949	0.780644	1.4302	2.04752
		UGP2	42.5293	128.847	165.84
		OGDHL	0.00553833	0.08641	0.481606
		DNAI3	0.00346167	0.0596003	0.46921
		RNF150	0.116781	1.85551	2.46846
		DPT	44.9718	124.972	343.416
		SLC4A9	0	0.0599693	0.655567
		ARHGAP6	1.26773	2.3885	3.58131
		FN1	243.542	1068.7	1459.26
		PGK1	799.907	1384.2	1836.74
		NRIP3	0.522935	1.75119	3.24068
		RHBDL2	1.22282	2.28802	4.47189
		ASPH	27.3763	39.2445	57.9823
		UEVLD	10.6729	7.76188	11.578
		PLA2G4A	11.0054	23.7829	38.6327
		KCNH7	0	0.0273863	0.412685
		ANGPTL5	0.274631	2.10542	3.99598
		TAFA4	27.4476	44.2365	81.5979
		SCOC	35.3879	26.0302	40.8902
		LOC122697304	70.4233	103.827	129.122
		ELL2	22.2494	37.2412	49.5855
		VDAC1	11.2719	16.3795	18.5865
		LOC122677727	6.1026	11.386	13.7222
		REEP5	180.334	130.831	221.832
		LOC122696459	0.518826	1.71717	2.87059
		UBE2E2	20.6143	25.8631	32.8736
		ADPGK	38.2556	60.9667	68.276
		SERTM1	0	0.739897	3.37587
