# Supplementary material for: Deer antler reserve mesenchyme cells modified with miR-145 promote chondrogenesis in cartilage regeneration
Source: Front Vet Sci. 2024 Dec 24;11:1500969. doi: 10.3389/fvets.2024.1500969 (PMC11705092; doi:10.3389/fvets.2024.1500969)
Supplement: Supplementary File S8 — (A) Quantitative analysis source data of Alizarin blue staining of miR-145 modified RMCs chondrogenic differentiation; (B) Quantitative analysis source data of Alizarin blue staining of miR-145/SOX9 modified RMCs chondrogenic differentiation. [file Table_8.XLS]

## Sheet: Supplementary File 8A
Supplementary File 8A Quantitative analysis source data of Alizarin blue staining of miR-145 modified RMCs chondrogenic differentiation
		Control			miR-145 NC			miR-145 mimic			miR-145 inhibitor
		1	1	1.05	0.97	0.96	1.1	0.78	0.7	0.69	1.5	1.6	1.7

## Sheet: Supplementary File 8B
Supplementary File 8B Quantitative analysis source data of Alizarin blue staining of miR-145/SOX9 modified RMCs chondrogenic differentiation
		Control			miR-145 NC			miR-145 mimic			miR-145 inhibitor			LV-SOX9 NC			LV-SOX9			LV-SOX9 shRNA			miR-145 mimic+LV-SOX9			miR-145 mimic+LV-SOX9 shRNA			miR-145 inhibitor+LV-SOX9			miR-145 inhibitor+LV-SOX9 shRNA
		1	1	1.05	0.97	0.96	1.1	0.78	0.7	0.69	1.5	1.45	1.55	0.98	1.06	0.94	1.59	1.64	1.68	0.75	0.7	0.78	0.94	0.98	1.09	0.66	0.66	0.61	1.72	1.77	1.7	1.06	1.05	0.9
