# Supplementary material for: Deer antler reserve mesenchyme cells modified with miR-145 promote chondrogenesis in cartilage regeneration
Source: Front Vet Sci. 2024 Dec 24;11:1500969. doi: 10.3389/fvets.2024.1500969 (PMC11705092; doi:10.3389/fvets.2024.1500969)
Supplement: Supplementary File S9 — (A) Quantitative analysis source data of qRT-PCR of FABP4, COL II, COL I of RMCs multilineage Differentiation; (B) Quantitative analysis source data of qRT-PCR of miR-145 of RMCs chondrogenic differentiation; (C) Quantitative analysis source data of qRT-PCR of COL II, COMP, COL X of miR-145 modified RMCs chondrogenic differentiation; (D) Quantitative analysis source data of qRT-PCR of SOX9 of miR-145 modified RMCs chondrogenic differentiation; (E) Quantitative analysis source data of qRT-PCR of COL II, COMP, SOX9, COL X of miR-145/SOX9 modified RMCs chondrogenic differentiation. [file Table_9.XLS]

## Sheet: Supplementary File 9A
Supplementary File 9A Quantitative analysis source data of qRT‐PCR of FABP4, COL II, COL I of RMCs multilineage Differentiation
		mRNA	NT RMCs			Adi RMCs
		FABP4	0.95	1	1.05	1.75	1.8	1.71
		mRNA	NT RMCs			Chr RMCs
		COL II	1	1.05	1	2.5	2.45	2.56
		mRNA	NT RMCs			Ost RMCs
		COL I	1	0.9	1.1	1.88	1.9	1.95

## Sheet: Supplementary File 9B
Supplementary File 9B Quantitative analysis source data of qRT‐PCR of miR-145 of RMCs chondrogenic differentiation
		miRNA	0d			7d			14d			21d			Chon
		miR-145	1	1.05	1	0.75	0.7	0.79	0.97	0.9	1	1.5	1.58	1.65	2	2	1.9

## Sheet: Supplementary File 9C
Supplementary File 9C Quantitative analysis source data of qRT‐PCR of COL II, COMP, COL X of miR-145 modified RMCs chondrogenic differentiation
			Control			miR-145 mimic			NC-mimic			miR-145 inhibitor			NC-inhibitor
		COLⅡ	1	1	1.1	0.6	0.55	0.6	1	1	1.2	2.8	3	3.4	1	1.2	0.9
		COMP	0.92	1	1.06	0.55	0.6	0.57	1	1.1	0.95	3	3.5	3.4	1	1.1	0.94
		COLⅩ	1	1.08	0.91	2	2	2.1	1.1	1.3	1.2	0.7	0.5	0.6	1	1.1	1.1

## Sheet: Supplementary File 9D
Supplementary File 9D Quantitative analysis source data of qRT‐PCR of SOX9 of miR-145 modified RMCs chondrogenic differentiation
			Control			miR-145 mimic			miR-145 NC			miR-145 inhibitor
		SOX9	1	1.1	0.95	0.5	0.44	0.57	1.2	1.1	1.18	3.5	4	3.7

## Sheet: Supplementary File 9E
Supplementary File 9E Quantitative analysis source data of qRT‐PCR of COL II, COMP, SOX9, COL X of miR-145/SOX9 modified RMCs chondrogenic differentiation
			Control			miR-145 mimic			NC-miR-145 mimic			miR-145 inhibitor			NC-miR-145 inhibitor			LV-SOX9			LV-SOX9 NC			LV-SOX9 shRNA			LV-SOX9 shRNA NC			miR-145 mimic+LV-SOX9			miR-145 mimic+LV-SOX9 shRNA			miR-145 inhibitor+LV-SOX9			miR-145 inhibitor+LV-SOX9 shRNA
		COLⅡ	1	0.85	1	0.5	0.4	0.46	0.9	0.86	1.1	2.8	2.75	3.1	0.8	0.9	1	1.8	1.9	2.3	0.8	0.95	0.97	0.4	0.35	0.5	0.79	0.85	0.83	0.95	0.92	0.89	0.2	0.25	0.25	6	5.8	5.5	0.89	1.12	0.95
		COMP	1	1	1.05	0.55	0.4	0.6	1.05	0.94	0.86	2.5	2.6	2.4	0.99	1	1	2	2.5	2.4	1	0.96	1.1	0.5	0.42	0.48	0.81	1	0.9	0.99	1.05	1.1	0.3	0.4	0.49	7	6.5	6.8	0.99	0.965	0.879
		SOX9	1	1	1.05	0.48	0.38	0.55	0.8	0.9	0.95	3	3	3.8	0.96	0.92	1	2.1	2.26	2.33	0.85	0.76	0.92	0.48	0.56	0.45	1.1	1	0.95	0.98	1	1.05	0.27	0.28	0.34	5.4	5.8	6.4	1.15	1.056	1.012
		COLⅩ	1	0.9	1	2	1.8	1.9	0.89	0.94	1	0.3	0.45	0.5	1.1	0.93	1	0.4	0.46	0.37	0.94	0.91	1.09	2.1	1.86	1.2	0.82	1	0.93	1.1	1	0.9	1.8	1.9	1.84	0.3	0.5	0.4	0.98	1	1.112
