# Supplementary material for: Deer antler reserve mesenchyme cells modified with miR-145 promote chondrogenesis in cartilage regeneration
Source: Front Vet Sci. 2024 Dec 24;11:1500969. doi: 10.3389/fvets.2024.1500969 (PMC11705092; doi:10.3389/fvets.2024.1500969)
Supplement: Supplementary File S10 — (A) Quantitative analysis source data of IF of COL II, COMP, COL X of miR-145 modified RMCs chondrogenic differentiation; (B) Quantitative analysis source data of IF of COL II, COMP, SOX9, COL X of miR-145/SOX9 modified RMCs chondrogenic differentiation [file Table_10.XLS]

## Sheet: Supplementary File 10A
Supplementary File 10A Quantitative analysis source data of IF of COL II, COMP, COL X, SOX9 of miR-145 modified RMCs chondrogenic differentiation
			miR-145 NC			miR-145 mimic			miR-145 inhibitor
		COL II	1	1.01	1.1	0.63	0.5	0.7	1.2	1.4	1.47
		COMP	1	0.93	1	0.78	0.6	0.67	1.22	1.25	1.3
		COL X	1	0.99	1.05	1.18	1.25	1.3	0.8	0.7	0.65
		SOX9	1	1.05	0.95	0.908355	0.8	0.85	1.20118	1.27	1.3

## Sheet: Supplementary File 10B
Supplementary File 10B Quantitative analysis source data of IF of COL II, COMP, SOX9, COL X of miR-145/SOX9 modified RMCs chondrogenic differentiation
			Control			miR-145 NC			miR-145 mimic			miR-145 inhibitor			LV-SOX9 NC			LV-SOX9			LV-SOX9 shRNA			miR-145 mimic+LV-SOX9			miR-145 mimic+LV-SOX9 shRNA			miR-145 inhibitor+LV-SOX9			miR-145 inhibitor+LV-SOX9 shRNA
		COL II	1	0.96	1.08	1.02	1.05	1.06	0.69	0.73	0.65	1.45	1.38	1.34	1.03	1.06	1.05	1.4	1.5	1.48	0.75	0.68	0.77	0.99	1.05	1.02	0.53	0.56	0.58	1.61	1.68	1.7	1.06	1.03	1.08
		COMP	1	0.94	1.02	0.96	0.96	0.99	1.38	1.3	1.25	0.65	0.67	0.75	0.99	1.02	0.98	0.69	0.75	0.77	1.28	1.25	1.22	1.04	1.01	1.05	1.37	1.2	1.26	0.4	0.58	0.49	1.06	1.08	1.02
		SOX9	1	0.96	1.08	1.02	1.05	1.06	0.69	0.73	0.65	1.45	1.38	1.34	1.03	1.06	1.05	1.4	1.5	1.48	0.75	0.68	0.77	0.99	1.05	1.02	0.53	0.56	0.58	1.61	1.68	1.7	1.06	1.03	1.08
		COL X	1	0.94	1.02	0.96	0.96	0.99	1.38	1.3	1.25	0.65	0.67	0.75	0.99	1.01	0.99	0.69	0.75	0.77	1.28	1.25	1.22	1.04	0.99	1.05	1.37	1.2	1.26	0.4	0.58	0.49	1.06	1.08	0.99
