# Supplementary material for: Deer antler reserve mesenchyme cells modified with miR-145 promote chondrogenesis in cartilage regeneration
Source: Front Vet Sci. 2024 Dec 24;11:1500969. doi: 10.3389/fvets.2024.1500969 (PMC11705092; doi:10.3389/fvets.2024.1500969)
Supplement: Supplementary File S11 — (A) Quantitative analysis source data of WB of COL II, COMP, COL X of miR-145 modified RMCs chondrogenic differentiation; (B) Quantitative analysis source data of WB of SOX9 of miR-145 modified RMCs chondrogenic differentiation; (C) Quantitative analysis source data of WB of COL II, COMP, SOX9, COL X of miR-145/SOX9 modified RMCs chondrogenic differentiation. [file Table_11.XLS]

## Sheet: Supplementary File 11A
Supplementary File 11A Quantitative analysis source data of WB of COL II, COMP, COL X of miR-145 modified RMCs chondrogenic differentiation
		Protein	Control			miR-145 mimic			NC-mimic			miR-145 inhibitor			NC-inhibitor
		COLⅡ	1	1.03	0.95	0.55	0.5	0.46	0.82	0.9	1	1.27	1.4	1.35	1.08	1.05	1
		COMP	1.09	1.05	0.94	0.79	0.7	0.65	1.18	1.1	1.05	1.95	2	2.1	1	1.03	1
		COLⅩ	1.07	1.06	0.97	1.45	1.5	1.62	0.91	1	1.08	0.47	0.5	0.55	1.03	1	1

## Sheet: Supplementary File 11B
Supplementary File 11B Quantitative analysis source data of WB of SOX9 of miR-145 modified RMCs chondrogenic differentiation
			Control			miR-145 mimic			miR-145 NC			miR-145 inhibitor
		SOX9	1	1.1	0.95	0.5	0.44	0.57	1.2	1.1	1.18	3.5	4	3.7

## Sheet: Supplementary File 11C
Supplementary File 11C Quantitative analysis source data of WB of COL II, COMP, SOX9, COL X of miR-145/SOX9 modified RMCs chondrogenic differentiation
			Control			miR-145 mimic			NC-miR-145 mimic			miR-145 inhibitor			NC-miR-145 inhibitor			LV-SOX9			LV-SOX9 NC			LV-SOX9 shRNA			LV-SOX9 shRNA NC			miR-145 mimic+LV-SOX9			miR-145 mimic+LV-SOX9 shRNA			miR-145 inhibitor+LV-SOX9			miR-145 inhibitor+LV-SOX9 shRNA
		COLⅡ	1	0.95	1	0.7	0.64	0.66	0.97	1	1.06	1.57	1.5	1.6	0.79	0.89	0.91	1.15	1.2	1.25	0.95	1	1.05	0.67	0.6	0.59	0.79	0.85	0.83	0.84	0.92	0.98	0.3	0.38	0.45	1.92	1.9	2	0.95	1	0.95
		COMP	1	1	1.05	0.55	0.5	0.6	1.02	1	0.92	1.76	1.6	1.77	0.77	0.87	0.91	1.36	1.4	1.36	0.81	0.9	1	0.47	0.5	0.55	0.81	1	0.9	0.99	1	1.06	0.46	0.55	0.4	1.96	2	1.85	0.8	1	0.97
		SOX9	1	1	1.05	0.48	0.5	0.55	0.87	0.95	0.99	1.49	1.45	1.57	0.83	0.92	1	1.19	1.2	1.25	0.92	1	1.06	0.6	0.55	0.63	1.03	1	0.95	0.98	1	1.05	0.41	0.45	0.5	1.52	1.5	1.45	0.9	1	0.92
		COLⅩ	1	0.94	1	1.29	1.35	1.3	0.82	0.94	1	0.62	0.62	0.54	0.97	0.86	1	0.6	0.58	0.55	0.92	0.95	1	1.24	1.3	1.2	0.82	1	0.93	0.87	1	0.9	1.23	1.25	1.3	0.58	0.6	0.51	0.98	1	0.93
