# Supplementary material for: Deer antler reserve mesenchyme cells modified with miR-145 promote chondrogenesis in cartilage regeneration
Source: Front Vet Sci. 2024 Dec 24;11:1500969. doi: 10.3389/fvets.2024.1500969 (PMC11705092; doi:10.3389/fvets.2024.1500969)
Supplement: Supplementary File S12 — (A) Macroscopic ICRS scores of the femur; (B) Pineda scoring of the HE staining; (C) Wakitani scoring of the Safranin-O-Fast green staining. [file Table_12.XLS]

## Sheet: Supplementary File 12A
Supplementary File 12A Macroscopic ICRS scores of the femur
		Time	Sham				miR-145 inhibitor				RMCs				miR-145 NC				miR-145 mimic				PBS
		4 week	0	0	0	0	1	0	1	0	2	0	0	1	3	3	2	2	6	5	4	5	7	6	6	5
		8 week	0	0	0	0	0	0	0	1	1	0	1	0	1	1	1	0	7	5	5	4	4	4	5	6

## Sheet: Supplementary File 12B
Supplementary File 12B Pineda scoring of the HE staining
		Time	Sham				miR-145 inhibitor				RMCs				miR-145 NC				miR-145 mimic				PBS
		4 week	0	0	0	0	2	1	2	2	3	2	3	2	4	3	4	3	7	6	5	6	11	12	12	11
		8 week	0	0	0	0	1	0	0	1	2	2	1	1	3	2	4	3	5	4	5	6	7	7	6	7

## Sheet: Supplementary File 12C
Supplementary File 12C Wakitani scoring of the Safranin‐O‐Fast green staining
		Time	Sham				miR-145 inhibitor				RMCs				miR-145 NC				miR-145 mimic				PBS
		4 week	0	0	0	0	2	2	1	0	2	2	1	1	3	2	3	2	8	8	7	8	12	11	10	11
		8 week	0	0	0	0	1	1	0	0	1	1	1	0	1	1	1	0	8	8	7	7	11	10	10	8
